# Supplementary material for: The L-DOPA/Dopamine Pathway Transgenerationally Regulates Cuticular Melanization in the Pea Aphid Acyrthosiphon pisum
Source: Front Cell Dev Biol. 2020 May 5;8:311. doi: 10.3389/fcell.2020.00311 (PMC7214743; doi:10.3389/fcell.2020.00311)
Supplement: Supplementary file 1 [file Data_Sheet_1.ZIP]

Archive with 14 entries (10 files):
- Transcriptome sequencing/
- Transcriptome sequencing/Transcriptome sequencing/
- Transcriptome sequencing/Transcriptome sequencing/fpkm.xlsx
- Transcriptome sequencing/Transcriptome sequencing/genelist.xlsx
- Transcriptome sequencing/Transcriptome sequencing/GO/
- Transcriptome sequencing/Transcriptome sequencing/GO/GO_BAR.rar
- Transcriptome sequencing/Transcriptome sequencing/GO/GO_DAG.rar
- Transcriptome sequencing/Transcriptome sequencing/heatCluster.detail.pdf
- Transcriptome sequencing/Transcriptome sequencing/KEGG/
- Transcriptome sequencing/Transcriptome sequencing/KEGG/DEG_KEGGScat.rar
- Transcriptome sequencing/Transcriptome sequencing/KEGG/KEGG_pathway.png
- Transcriptome sequencing/Transcriptome sequencing/readcount.xls
- Transcriptome sequencing/Transcriptome sequencing/SNPs.xls
- Transcriptome sequencing/Transcriptome sequencing/Union_for_cluster.xls
