# Supplementary material for: The L-DOPA/Dopamine Pathway Transgenerationally Regulates Cuticular Melanization in the Pea Aphid Acyrthosiphon pisum
Source: Front Cell Dev Biol. 2020 May 5;8:311. doi: 10.3389/fcell.2020.00311 (PMC7214743; doi:10.3389/fcell.2020.00311)
Supplement: Supplementary file 1 [file Data_Sheet_1.ZIP › Transcriptome sequencing/Transcriptome sequencing/fpkm.xlsx]

## Sheet: fpkm
GID	NAME	dsTH	dslta
100570017		23.5301	7.84057
107883570		0.149109	0.239932
107883507		0.0416849	0
100159688		50.1536	24.8875
100574663		0	0
100162939		96.1445	11.7789
100167488		6.38407	7.96613
100158790		8.19066	8.38065
100163281		9.36443	32.8039
100571223		0.527547	0.14148
100571599		8.84458	10.7178
100574486		643.668	206.321
100571326		0.172685	0.0264636
103308692		0	0
100163015		3.99359	1.44003
100160399		58.8709	48.6369
100191001		1688.28	1788.82
107883964		0	0
100573975		7.35127	6.65131
107884496		0.16674	0.44717
100166314		65.3146	63.1554
100159054		0	0
100164097		145.405	2.43778
100164708		13.2369	16.9427
100160828		14.4817	12.2502
100575580		0	0
100569227		6.26332	3.80738
107884897		0	0
100573838		18.8035	16.2285
100572979		0	0.0563244
100166059		46.4265	30.4429
100162819		67.8503	60.1622
100165948		26.902	30.9488
100164108		4.5022	8.95125
107882601		0	0.026976
103309132		0.0738847	0.158518
100574446		0.29613	0.127068
100168569		10.1114	9.26182
100162976		53.9858	48.127
100571759		0.300058	0.0877864
103309630		13.1545	10.77
100168778		0.0990621	0.14169
103308198		0	0
100159930		12.6938	10.3795
100570010		0.323946	0.185338
100169587		11.3507	9.91993
100573424		0.400629	0.209887
Novel00474		0.592718	0.533278
107882940		0.0649407	0
100573437		1.2168	1.374
100159074		19.2325	26.8869
100160479		237.128	150.286
107883600		0	0.114434
100166999		0.147769	0.0264196
100164685		10.0288	8.91253
100165273		0.0764009	0.0819581
100169305		15.5377	11.4115
100573947		4.49027	3.27646
103308520		0.519666	0.557466
100568620		4.12293	3.7461
100164722		0.0249435	0
100573619		28.7478	24.4557
100161778		15.8964	16.5139
100574600		11.9035	13.493
107884972		0	0
100570523		1.69153	1.93553
100159219		6.53429	5.8719
100569046		0	0
107885199		0	0
103309867		17.756	19.7998
100575459		0.0878463	0.259149
100569501		48.939	45.5089
100164852		27.5823	38.8035
100160367		47.0078	31.9566
100572102		16.5127	15.945
103308529		0.0850948	0
100160160		7.5264	7.04628
100162223		26.6438	21.3832
100573795		0.053146	0
100575412		0.319592	0.342838
100161302		19.8285	20.2995
107882319		0.147475	0.369138
100569834		0.0983167	0.105468
107882381		0	0
107885815		2.99878	0.703699
103310939		0.451723	0.269212
107885247		0.0488341	0.0523862
100568526		3.52909	2.01909
100164265		28.9931	28.2901
107883065		0.55111	0.197066
100571149		0.477013	2.49032
100570166		0.0584313	0
100159432		7.79442	4.85398
107885482		0	0
100164455		0.22086	0.0473851
100571485		0	0
107883117		0.0198905	0.0213373
100573146		1.12891	1.27476
Novel00523		1.29293	1.59246
103311556		0.0401477	0.172272
103308294		0	0
100159231		10.6088	7.85427
100574778		0	0
100572676		0.222224	0.204333
100570371		6.25246	5.79364
100574513		0.227792	0.0174544
103308988		0	0
100164544		8.70692	6.02978
103311833		0	0
107882583		0	0.0601647
107883050		0	0
100162534		35.39	33.4848
103308146		0	0
100571141		0.1751	0.262972
100164908		1.21672	3.03714
100575252		0.896052	0.696062
103308272		0.333479	0.39351
107883582		0.930881	0.528666
107882607		0	0
100159312		5.529	3.11638
Novel00211		0.426407	0.52277
100162464		0.170268	0.0547958
Novel00042		1.96967	2.11294
100576046		0.70284	0
Novel00297		5.09081	4.90574
100162943		20.9056	22.5554
100575685		0	0
100168575		22.2181	16.7759
100169136		92.0146	62.2766
100162124		1673.51	1433.84
100162538		7.78453	5.0275
107885767		0	0
107882612		0	0
100161303		30.8046	28.6115
100574424		2.06062	3.53681
107882463		0	0
103308816		0.87274	1.64646
100159642		6.70491	5.65298
103311251		0	0
107883599		0.483872	0.29661
107883378		0.518616	0.417254
100571572		0.377717	0.101298
103309756		0	0
107882329		0.0675068	0.0482781
100164582		1.75042	1.96979
100160139		637.083	702.277
107883370		0.182047	0.52077
103310290		0	0
107883294		4.10341	1.559
Novel00324		1.08042	1.05823
100167519		28.3681	24.0664
100164463		23.8483	22.4504
100163155		45.4436	18.3005
103309064		8.02183	10.5216
103308950		0.197815	0.132628
103307993		0.251271	0.141867
100570919		24.3197	17.4432
100575991		74.1019	56.2012
100574593		18.4118	10.0757
100160351		0.120968	0
107882337		0	0
100572389		3.95813	1.99255
103308746		0	0
107885463		0	0
107885497		0	0
107885049		0	0
100169251		14.397	14.6893
100574677		0.143585	0.0154029
100144783		51.1431	54.8222
100159681		10.1319	8.98547
103307703		0	0
107882509		0	0
100573346		0	0
103309210		0.940909	1.03229
100163847		6.5681	5.97264
100568633		0.277068	0.178332
100160985		14.1545	9.97062
100161085		9.78402	15.2188
100160554		3.38674	2.65726
100630993		0	0
100572175		0.977877	0.74198
107882896		0	0
100158816		19.5854	18.0086
107882611		0.175432	0
103310936		0	0
100302475		3.79282	5.2693
100306981		15.1408	11.2209
100163704		11.861	9.85991
100168988		1.95372	2.73577
100159895		7.34963	7.1653
107883691		0	0
100573839		0.157181	0
103309313		0	0
107884757		1.1262	0.385006
100164566		0	0
103311704		0	0
100161930		12.5547	10.6776
100574296		1.89081	2.49642
100160360		17.693	13.802
100161754		0.060932	0.0817052
100573024		5.06988	5.70075
100161467		32.6492	45.085
103310926		0	0
100165821		0	0.0391219
100163910		68.2215	58.9201
100166596		27.8069	29.7422
100166123		76.4171	101.181
100163060		4.80656	4.12905
100163625		1.04648	2.53238
103310937		0	0
103307808		0	0
103311579		0.318191	0.341336
100570799		0.087097	0
100165614		43.5275	33.9924
103310618		28.4274	24.4187
107883527		0	0
100165601		0.366497	0.567891
107885758		0.205455	0.257133
103310492		0.303101	0.121931
100574123		3.04498	13.4881
100169527		11.6193	13.6759
103311703		0	0
100165894		10.1713	10.3991
100167114		33.6569	41.8165
107885559		0	0
103310967		0	0
100165941		25.113	25.6316
100165082		35.3929	32.8805
100162977		9.32829	9.42285
100163966		41.3388	32.4391
103311412		0	0
100574878		9.82719	6.56329
100570586		8.15277	8.60473
100160980		19.1945	18.5841
100161201		3.81958	10.9666
100574730		1.51155	6.95443
103311262		0	0
103309730		0	0
103311297		0.0288738	0
107883145		1.30865	1.42207
107883568		0.25599	0.0732295
107883615		0	0
100162014		16.5844	6.04943
100164824		1.36591	0.586106
103308558		1.36089	1.60587
100574149		3.71323	4.45011
100575579		0	0
100145828		80.0511	67.6689
100159365		0	0
100569832		54.1401	29.985
100574450		0	0
100163461		10.5855	13.0233
100573125		7.90811	5.96709
100167494		24.4679	31.278
100167814		83.4888	104.425
103309781		0.253729	0.151214
100570091		0	0
100165038		7.91083	6.39365
100574415		0.800915	0.56033
100158687		7.41427	10.7033
100161248		1269.06	918.636
100168244		14.1522	2.40312
100167499		19.0065	19.3553
100159021		16.1033	14.7275
100160524		20.4499	15.8995
100161152		22.9701	22.3163
100162179		6.935	6.81156
100163252		12.6579	19.776
100161708		27.2817	23.3859
100162823		12.7966	14.5735
100166537		8.809	10.3607
107882134		11.8086	12.2022
100166638		83.321	75.5699
107882544		0.149309	0.146822
100162739		21.4418	22.7014
103309687		0	0
100168369		14.5887	11.113
100574470		0	0.0715472
103310072		0.460609	1.34758
107883157		0	0
103309172		0.109759	0.309074
100164961		14.1345	21.2215
100158855		10.1298	11.4616
103309648		0	0
100160658		86.1959	113.392
100169080		1.05804	0.74022
100570654		0	0.0479284
100572918		11.2561	11.4067
103309520		0	0
Novel00140		1.14458	0.62698
107882538		0	0.0716764
103310691		0	0
107883355		0.267002	0
100571304		0	0
100569360		5.63736	6.98986
107883322		1.80167	1.99129
100159302		38.886	29.8833
100166560		4.21421	11.0158
100161080		78.8066	84.4395
100571497		0	0
103307623		21.5082	23.1625
100168861		2.97941	8.36107
100164914		28.1807	17.7073
100631000		0	0
100572516		23.8706	29.7616
103308028		0	0
107884062		0	0
100160576		14.191	18.8769
100163106		0.0396319	0
103309496		0	0.093874
103311882		0	0
100572273		0.0863352	0.0231538
100164432		61.0757	45.0424
Novel00146		0	0
103308761		0	0.0339391
100165835		51.8603	37.6258
100163401		11.1269	8.53527
103310316		0.0484505	0
100216490		21.5202	23.0466
107882909		0	0
100570089		0.392676	0.196578
100164090		40.7586	33.2635
100163758		24.5558	25.5031
100166877		8.01303	8.03707
100571424		2.19898	1.90025
100568616		0.218385	0.117135
100160269		14.4121	17.3481
100161301		17.9763	20.9859
100572419		0.600454	0.22734
100164621		15.1635	14.618
103310543		0	0
103308111		0	0
100159708		2.95806	1.99956
100168000		0.325693	1.04815
100159852		19.1354	19.9634
103309727		0.0642643	0.0229796
107884447		4.15218	2.93788
100162810		2.15995	11.4115
103308893		0.370625	0
100572358		15.3896	15.1899
100163176		119.137	97.2103
103308616		0	0
100575035		0	0
100574339		3.67997	1.9506
100630955		1.27642	0
100158993		36.5907	41.0446
107885647		0	0
100165036		61.1144	76.954
103309638		0	0
100167159		8.36343	8.28023
107885417		0	0
103309713		0.0279368	0.0599377
100158783		130.939	153.055
100162427		10.4037	8.26089
100570187		0.30235	0.139004
100163551		4.5582	5.67736
100571851		0	0
103308737		0	0
100159824		32.9797	40.8058
103309995		0	0
107882807		0	0
107882298		0.362904	0.389301
103308980		0.424498	0.18215
103307948		0	0
100572261		0	0
100167497		6.95695	6.19568
103307741		0	0
100302383		7.90801	10.1077
100161183		1.73876	1.20204
103308124		0	0
100573824		0	0
100162393		1191.55	782.527
107883932		0	0
107884481		0.460783	0.549221
100570172		1033.64	3928.34
100167666		47.281	44.9807
107882644		0	0.106458
103308175		0	0
100167202		99.384	106.174
100575367		0	0
100159921		6.62003	5.72626
Novel00416		0.598242	1.2434
103309095		0	0
100162288		21.1873	20.8454
100163038		19.6262	20.2542
100165347		15.5277	22.6679
100164643		7.69657	6.57554
100571288		1.40453	0.63184
100159931		12.516	12.2763
100169193		58.8547	18.1266
107882532		0.367224	0.0787871
100162604		17.8805	29.1657
100166975		11.4777	13.1981
100569773		4.65699	5.14266
100569593		45.041	20.3239
100160768		10.2595	9.56766
Novel00109		0.297595	0.0736711
100165668		49.0808	52.2497
100169018		68.0676	41.0594
103309235		27.8598	20.1399
100165022		41.9657	28.1924
100167676		5.87887	7.3206
103309798		0.0981212	0.0263146
Novel00172		6.15587	2.51981
100569686		0.0261969	0
100169333		11.2639	10.2385
Novel00306		2.76558	0.912844
100160655		0	0
103311027		0.0764009	0
100574628		2.20096	4.07819
100162825		3.08298	1.77408
100166443		29.1252	20.5008
100167053		18.4067	13.4357
100569077		0.982731	0.23427
100161430		40.0515	36.9585
100167255		457.205	562.326
107883170		0.0346594	0
100574794		6.43172	5.48332
103311246		0	0
103310962		0	0
100161482		16.0185	13.9484
100574031		3.76211	3.71923
107882311		0	0
100167687		99.9818	0.187565
100168729		55.2451	41.6024
100569195		1.44014	1.17074
100166340		6.81496	5.68854
103311545		0	0
100165497		128.676	110.047
100167964		69.3558	62.2942
100166787		116.209	141.163
100163552		118.128	202.855
100575162		1656.27	1010.61
100574652		2.53025	1.69887
103309150		0.0239587	0.0257014
100161131		0	0
100159513		41.4851	37.9976
100166148		3.58852	3.63984
100168829		24.9498	18.774
103309059		0.173243	0.495584
107884398		0.0784242	0
100569320		0.0358684	0.230865
100167176		27.6732	68.5675
103309735		0	0
100573101		13.4191	1.7079
100571860		0	0
100160750		3.64094	2.35793
107883871		0	0
103309425		0.325417	0.261816
107885120		0	0
100166035		10.1779	10.8174
100570496		2.60834	2.20273
100631018		0	0.515697
100162770		28.1795	130.782
100168294		13.0911	10.5272
100161974		108.435	92.5128
100166424		34.3236	35.0697
107883688		0.0697104	0
100575535		0.0220992	0
103308795		0	0
100158812		5.28143	5.66559
100569570		5.62932	7.30546
107883419		0	0
100571388		0	0
103310076		7.48371	5.09307
103310319		0.329739	0.131009
100160944		18.0632	21.668
100163612		5.09398	5.28235
100160127		40.2925	0.443013
100168153		125.075	18.6079
100572199		2.16841	1.01034
Novel00183		1.83405	1.60781
107882805		0.454187	0.243612
107883284		0.0473959	0.0254217
107884954		1.39839	1.50011
100571308		8.02681	7.32974
100161521		40.6657	33.8208
100574961		0.264402	0.162076
100168991		10.2493	9.11695
Novel00053		2.25886	0.547167
100574257		1.97218	0.935758
100159733		13.9346	10.7722
100166468		13.5666	21.8462
107882925		0	0
100574112		8.58431	4.63526
100159868		9.23059	8.59292
107883814		0	0
107882390		0.0852908	0
100569112		0.376072	0.461059
100168173		8.91632	9.67027
100573029		0	0
103308547		0.200304	0
100572470		0.456659	2.39174
100572585		0.0389098	0.111307
100159742		51.5989	52.2093
100573111		0.126913	0.0907628
100167389		22.099	20.3348
100166026		153.05	209.71
100168999		91.1229	75.4614
103309336		0	0
107882762		0.0510921	0.0274042
103311302		0	0
107882776		0.15553	0.50053
103309126		0	0
103308178		0	0
103308665		0.0406548	0
107885005		0	0
100168915		5.57496	6.84633
107884260		1.72545	1.59066
107884610		0	0
100572385		8.65118	8.79541
100167966		3.63911	3.73616
100165151		1.31709	1.5816
100161379		3.95092	2.85407
100162061		18.8682	19.0725
100165296		0.0485777	0
Novel00153		0.629528	0.900424
103308844		0	0.0374257
100160271		10.4753	9.85964
100161166		6.96402	8.21452
100168722		16.3937	20.0097
100574328		0.104862	1.5186
107883317		3.26014	4.22588
107882719		0	0
100573359		74.1041	63.9645
100167752		28.0503	21.9543
100169257		14.1434	15.8343
100571040		0.827178	0.517618
100161456		43.609	26.8988
100164186		1.69616	1.23086
103309624		0	0
103310529		0.0154042	0
100159163		8.10414	4.81674
100165241		23.0277	20.428
107882721		0.107138	0.0574656
100163147		0.0288513	0
100169360		14.1655	11.9298
100574203		5.44578	3.87665
107885552		0	0
100164181		3.66478	13.2917
103308932		25.3509	33.7743
100159218		41.2534	53.854
100574517		0	0
107885840		0	0
100164444		139.864	28.2101
107883024		1.38811	0.992718
103309453		0.0867907	0.0232759
100575935		32.4737	20.7403
107884609		0.402976	0.741064
100164415		57.1572	35.4117
100160512		74.7062	78.9259
100166667		28.6607	36.6636
103310057		0	0
103308926		0	0
100572408		0.0361134	0
100159871		12.3951	12.6046
107885051		4.67041	2.97815
100163113		39.2609	35.1654
100164380		124.996	174.293
Novel00351		27.7399	30.9058
107885855		0	0
100160974		10.5697	7.06074
100161496		47.8108	37.7162
100166585		10.6469	8.80141
100165970		29.6823	39.2751
107882774		3.17108	5.78949
107885149		0.0652843	0
100569101		0.0848023	0
103310536		0.21379	0.0655259
100569114		29.2029	27.0422
100164591		51.7265	47.4371
100168532		11.7064	9.82889
100575094		2.14143	1.59397
100161954		31.2782	29.2382
100163386		9.99576	9.57561
100162197		7.3334	6.32675
100571179		3.57679	5.58806
100164126		3.91075	3.61192
100164131		5.03396	1.26111
103309207		0	0
103311659		0	0.171899
100159849		350.56	426.044
100575838		0	0
107885884		0.771171	0.413632
100169243		1478.2	1070.71
107885882		0	0
100168947		17.5816	17.6611
100159769		38.8406	65.8915
103307958		0.245547	0.395111
107885383		0	0
100163244		21.2528	17.1531
103309498		0	0
100162107		24.56	17.3383
100167377		5.00219	7.63872
100571430		0	0
100162097		0	0.124381
100167124		6.3639	10.2253
100160001		15.8152	17.2438
100166926		34.1504	29.8456
100166868		35.3536	3.81481
100164934		5.40559	6.12767
100164225		20.223	20.0338
100166763		3.97786	15.439
100161835		0	0
100167071		4.26325	4.21734
100167089		14.601	12.433
100160799		9.51235	10.9304
100168867		16.3714	13.5426
107885476		0	0
107884612		0	0
100161938		58.3222	108.032
100570054		16.9097	18.7714
100167745		8.83746	7.25081
107882670		0	0
100167340		77.9223	69.8668
107882194		0	0
100162660		26.5632	14.9826
100569517		7.97351	4.50569
100573451		5.43439	5.01735
100163340		1.60657	5.61278
107885286		0	0
103311993		0	0
100161409		9.74633	13.9809
103311647		0.104566	0.112171
100163673		74.9527	24.5384
100163707		19.5742	15.211
103309184		0.161643	0.346801
100575559		0	0
100570569		7.04461	7.45397
103308224		0	0
100574879		9.41131	0.648835
100160936		3.53042	3.68255
100160293		310.779	300.363
107882518		0	0
100168774		27.8523	49.0651
100159783		97.1579	103.809
103310914		0	0
100572026		0	0
103308527		0.0256523	0.0275182
100167468		2.32205	9.25211
100568915		17.7034	40.8074
107884542		2.29982	1.17481
100161188		14.538	25.3359
103308496		0.23428	0.879623
100572359		11.7648	9.04989
Novel00063		0.563699	0.201567
100573846		1.20765	3.39575
103308143		0	0.029112
107885909		0.0728666	0
100163976		16.2378	5.27504
Novel00304		1.33188	1.32093
100161848		0.913981	0.326821
107884611		0	0
100164353		6.22197	5.56212
100573067		0	0
103308586		0.0145162	0
103307900		0	0
100160778		22.2342	32.5737
100570473		27.0484	28.5259
100165965		1097.09	994.767
100160441		9.32429	8.32602
100571426		6.74471	10.0838
103308820		0	0
100159326		17.5421	14.2115
103310702		32.4628	30.7816
107882986		0.187519	0.281622
100167012		15.7694	14.1095
100167850		184.409	153.386
107882401		0.726996	0.942351
103311721		0.351698	0.28296
100160882		28.9668	22.9647
107884489		0	0
103310066		0.0294832	0.0316278
107883397		0	0
103310209		0.246775	0.352966
100164871		13.7122	11.4918
100169253		11.1269	13.6302
103310018		2.36508	0.826035
100162026		24.4983	34.2302
103308423		0	0
100159808		0.0683587	0.0366655
100166766		30.8468	24.4473
100165785		32.3869	23.8053
100169303		1.71598	0.157783
100163454		20.5787	13.6004
100167103		2.09414	3.73357
103310244		0.46532	0.349417
100168094		25.9599	21.3369
100165493		7.92349	12.8691
100631002		0	0
100569866		1.47586	0.770212
107884860		0	0
100167943		0	0
103310897		0	0
100167460		39.3032	33.8908
100164771		44.2112	8.86083
100575161		0	0
103311408		0.120771	0.161944
100165618		6.91056	3.95899
107883662		0	0
100158746		9.91351	10.9766
100571858		0.257057	0.0919183
100568662		0.665219	0.471901
103309268		0.0202607	0.0217344
107882602		0.0609822	0
100160783		16.829	12.0555
100160892		8.08488	7.2138
100164408		22.736	24.4532
100163198		0	0.117308
100569418		0	0
100576043		0.0999763	0.13406
100163054		3.04092	2.97389
100568661		0.53453	0.573411
100571784		11.202	10.0351
100569213		0.0245303	0
103311057		0	0
100160535		1.45553	2.44926
100166007		67.0886	212.658
100167050		0	0.0300368
100574153		0.466948	0.227688
103307803		0	0
100164998		12.1243	10.0048
100164407		11.2412	1.62646
100165491		48.2448	55.6617
107882786		0	0
103311085		0.87211	0.727646
100571496		15.1387	8.1576
100573041		2.61291	7.70816
100573186		0.345408	0
107883401		0.060287	0
100162779		213.362	227.279
100574734		4.27162	3.23799
100570397		0.199402	0.0972299
100160744		44.5351	51.379
100573514		19.4232	26.52
100574891		0.407767	0.753347
100169582		12.5148	0.104071
100166366		2.69009	1.80571
100569754		0	0
100167410		89.6283	61.9125
Novel00269		14.9219	0.884381
100166396		44.5746	47.4693
103310126		1.81452	1.43639
100570135		6.62249	5.73321
100166640		3.10025	0
Novel00073		2.00892	0.91789
107884556		3.35558	2.92472
103308922		0	0
100575002		10.051	10.7657
107882317		0	0
100574780		0	0
103309179		14.7811	11.6612
100161918		8.79797	6.80225
Novel00256		2.98645	2.64163
100569194		0	0
103310653		0	0.0228605
103308129		0.403504	0.227818
100160649		10.2566	7.63152
100573937		0.164079	0.140811
103311324		0	0
103310928		0	0
100169152		29.5165	23.3359
100160494		28.2755	34.8002
100573672		1.01678	0.825422
107884121		0.616651	0.275627
100164745		18.407	17.3047
100165760		0	0
103309706		0	0
100575578		3.57981	3.73352
100161292		19.9744	16.8767
100162877		1.32863	1.35898
100165539		15.6906	10.3701
103311003		0	0
Novel00081		26.6015	13.5952
100575585		0	0.021794
100569355		0.028784	0
100569323		0.224001	0.0600737
100163265		30.65	19.8389
100570008		0	0
103310878		0	0
100167157		56.2287	49.9705
107883506		0.121497	0.304115
107884463		0.210919	0
100168815		0.362904	0.166843
100167327		58.4239	49.305
100166745		9.60382	9.20855
103311944		52.688	31.8701
100166387		28.3937	32.0203
100569279		7.52663	8.69698
103309826		0.232806	0
103311030		0	0
100569762		2.73148	2.67756
100165920		24.978	22.6446
Novel00264		8.15592	3.87463
103309564		0	0
100162915		18.7086	19.5
100160566		106.44	44.005
100159570		13.6839	12.3573
100169341		10.7288	15.6263
100572902		0.304243	0.290109
107885176		0.334772	0
103309401		0	0
107882490		0.0772781	0
100163107		28.8293	0.478418
103310606		4.43834	1.54678
100164041		0.0240991	0
100573789		0	0
100159563		13.7955	13.6586
100167729		2.88034	15.4075
100571656		5.68763	5.06111
100161387		20.3374	79.302
100302497		3.79231	4.15659
107885628		0	0
107885451		0	0
100168792		9.93821	13.8396
100168782		231.991	402.095
Novel00078		1.75225	0.587407
100163765		40.8128	26.6291
100159985		3.75527	2.93313
103310392		3.3437	3.58692
103311534		2.13871	5.20625
100572096		2.82619	1.25707
100166502		6.00041	5.42284
100159472		2405.46	1.69424
103310047		0.130569	0.0350165
100162146		25.2851	22.9602
100569063		20.4466	0.0958858
103309318		0	0
100166257		2.65909	0.226389
100164252		31.6058	31.9217
107883092		0.0688034	0
100162206		58.4088	0.213399
103308435		3.16854	3.42198
107885545		0	0
100162015		4.16032	5.37841
100166578		28.2004	21.3186
107884909		0	0.0433738
100161316		57.8053	40.3289
100167926		0.0730103	0.0522139
107882425		0	0
100572711		22.7938	23.9229
100168386		21.7803	0.388485
100574407		7.78923	5.04923
103310285		0	0
100164936		95.2158	126.154
100166412		1.11367	0.512003
103308821		3.89437	0.506381
107884469		0	0.0631299
100161971		10.9497	9.85376
100169289		21.4304	31.1168
100570283		9.29468	6.34503
100571087		1.17699	1.45199
103309845		0.621077	1.35916
100159191		0	0
107883821		0	0
103307706		0	0
100158866		715.125	628.761
100167587		80.0532	112.758
100163182		7.87246	5.14535
100572917		3.48233	4.96829
100162513		5.43952	5.94051
100169109		0	0
100575915		1.24514	1.06857
100162327		19.3003	18.2541
103309945		1.31249	1.09996
100573582		70.2192	46.992
100169254		33.0648	34.5149
Novel00488		434.371	154.182
100161322		1220.17	1003.26
100568531		5.95489	4.19553
103308975		0	0.0509086
100569771		1.49993	0.976915
103311041		0	0
100302630		4.45921	4.37207
100167672		20.1407	29.6736
103309553		17.2184	11.5966
100169015		1.57796	2.08065
100165899		43.1856	42.3696
103310579		0	0
100575072		0	0
100163437		22.1142	20.3429
103311775		0.479951	0.471956
100161444		29.9432	21.3158
100164051		32.5401	28.6984
100571673		0	0
107884034		0.319105	0.171158
100572651		18.9952	32.8584
107882418		0	0.162741
103311384		0	0
100168573		0	0
100168519		14.8968	14.8043
100575277		9.55132	6.88647
100168678		8.72145	33.8667
100159118		5.42689	3.93901
103308051		0	0
100159361		10.8732	10.3513
100169338		0.277068	0.237777
107885584		0	0
100163378		8.21506	6.10024
107884346		0	0
107882299		0.45699	0.245115
107885437		0	0
107883787		0.654511	0.23404
100162169		45.5094	46.8783
100162956		159.313	124.318
100161306		0.0330797	0
100571124		0.129201	0
100161243		84.1765	149.261
100169524		834.189	500.071
100158795		1.23494	0.189253
100574918		0	0
100160898		3.0941	6.38998
100574599		13.899	11.763
103308325		0.113199	0.0467051
100169640		17.005	18.0942
100169241		19.3349	27.4959
107882137		0	0
107884878		0.0570651	0.0612159
100169386		302.205	361.809
100168480		4.83939	6.73778
107883280		0.171107	0.0611844
103310217		0.921141	1.50051
100160616		0.427796	0.395175
103308543		0	0
100164656		30.2468	18.492
100160493		32.3256	24.0679
100161078		16.096	12.9543
103308356		0.182122	0.0488422
100159929		39.4636	25.7159
103308894		6.46509	5.53515
100160774		6.08349	7.18626
100158976		35.5273	32.1159
107885269		0	0
100168593		20.7999	16.5261
107884284		0.0894112	0.0639432
103308027		0.034757	0
100168174		22.033	33.6544
103310807		0	0
100167430		0.688908	0.450621
107882985		0.56439	0.375792
100572843		2.77672	0.342871
100159811		5.58121	4.35643
100569221		0.140746	0.113238
103311313		0	0
100166785		1187.53	995.325
100160752		35.8455	26.8064
100165844		21.3432	23.7067
100159920		2.92287	2.98199
100570902		4.53568	3.62217
100166779		30.8303	28.6963
103311752		371.47	348.283
103308784		0	0.0845766
100575887		27.8902	24.9241
100167520		32.7459	33.5625
100301948		9.85309	11.0794
107882800		0	0
100162895		24.1245	25.32
100572616		25.7974	17.9996
100572314		7.8979	7.09004
103311983		0	0
100169308		24.2716	20.7077
100165988		16.0613	19.0198
100159596		17.0716	13.6382
100168810		6.87177	8.26244
100163992		22.1192	14.572
107885760		0.0743298	0
100574359		0	0
100169520		36.0067	28.6405
100574724		0.106368	0
100159633		37.7504	33.2507
107882735		0.411996	0.532622
107884338		0	0
103310630		0.061591	0.0880947
103309972		0	0
100574301		3.87914	2.35102
100573931		0.401105	0
Novel00486		37.2706	30.8391
107884811		0	0
100571783		0.0997742	0.0356772
100572933		0.253536	0.203983
103310652		0	0
100572879		0	0
103310954		0	0
103310437		0	0
Novel00062		1.38878	1.23194
107884569		0.673022	0.378178
100167279		73.1895	97.0558
100166563		25.0344	28.7368
100167296		29.0099	6.34192
103309292		0.295834	0.0793381
100163167		8.58743	8.84042
103310396		0	0
107883423		0	0
107883045		0.286208	0.102342
103309612		0	0
100575629		0	0.275755
Novel00059		36.6967	28.4531
100575092		32.0069	25.4826
103311537		7.02317	4.2545
103309875		0.307508	0.206172
107882527		0.49355	0.385054
100575894		0	0
107883895		0.524639	0.500267
100571585		11.6757	10.0096
107883628		0.74156	0.331458
107884615		0	0
100575125		0.0249267	0
100167522		48.4227	95.7496
107883751		0.30466	0
100169459		43.7236	40.001
107883572		0	0
107883443		0.114483	0.0818736
107882693		0.052956	0.0568079
107885318		0	0
100162275		21.7644	25.8903
100163050		11.9013	11.2939
100166823		7.43051	20.9391
100575471		0	0.175702
107882413		28.8218	31.3729
100575233		0	0
100573515		10.5312	10.1916
100165883		3.43352	2.85075
100169276		57.5334	40.0699
100161028		15.3929	21.0489
Novel00469		0.642962	0
100572916		0.305689	0.238491
100165558		6.07864	6.39102
Novel00143		0.434845	0.728868
100165389		798.809	826.067
100575405		8.37169	4.34025
100161856		10.6171	8.98833
100165745		17.1945	18.645
107883753		0	0
107884119		0.138638	0
100571269		0	0
100163427		35.0752	11.3221
Novel00229		0.609563	0.158202
103308274		0.101973	0
100573342		0.24141	0.0863233
107885864		0.366497	0
100569153		3.94455	4.67009
107884973		0.0867907	0.139655
100165302		57.4166	0.456422
100162088		0	0
100576032		39.0777	3355.05
100168020		25.5719	25.7758
100572277		0.395472	0.311108
100144787		77.0894	103.834
103307996		0	0
100572049		0.570434	0.67844
100166984		17.051	15.6751
100572392		5.10031	8.38613
100161068		0.0525612	0
100570232		29.2148	21.794
100163895		112.655	41.7079
100160032		541.236	738.845
100165930		19.2404	13.6945
103309956		0	0
100167073		1.82384	1.47426
103310598		0.603101	2.07791
100161422		12.1062	12.6786
100166573		39.6723	42.2414
100161030		183.48	256.711
100162857		9.84136	10.3188
100161139		0	0
103310132		0	0
107883869		0.25267	0.135525
100573807		0	0
100161996		3.25044	1.92559
103307882		0	0
100163423		5.67502	8.47879
100163240		17.0569	13.5935
100158873		188.916	464.897
100159957		20.1831	26.8422
Novel00253		0.520228	0.0858567
103309331		0	0
100574449		1.0441	0.602287
103312012		0	0
107885244		0	0
107885912		0.0330797	0.0354859
100162383		0.474567	0.254543
103310889		0	0
100160421		1011.28	490.733
107882306		0	0
100169359		10.8051	13.3559
103310372		18.2196	21.9769
100158734		17.9616	23.4228
100569364		0.0861343	0.0461998
103310575		0	0
107882138		0	0
100573150		7.83906	7.22528
100574206		4.2537	4.46602
100165816		6.25799	8.73153
100570095		0.670844	0.385521
107885242		0	0
100571618		18.6606	20.0997
100164772		10.8425	9.95933
100166185		135.204	103.089
107882466		0	0
100159033		1.70706	3.22874
103310430		21.1998	17.6313
100159057		3.6041	4.35143
100573877		1.89827	1.43837
107883181		0.0210919	0.022626
100169006		30.7185	47.0964
100169462		0	0.224343
100165561		37.4412	99.7732
100166193		52.9088	43.1238
100161883		23.5787	13.4114
103311511		0.0345301	0.0740834
100145842		252.562	249.818
103311795		0	0
100570702		0.32506	0.043588
107884053		0.197948	0.15926
100163876		31.5152	45.8953
107883479		0.331489	0.0790223
100630933		0	0
100160267		3.71859	3.17802
100167474		31.2733	25.3745
100572937		0.542611	0.582079
100168365		32.7742	33.6153
100631003		0	0
100573828		0.0574786	0.123319
103309094		0.408568	0.350629
100569874		0	0
103308303		0.155858	0
100573207		7.16706	4.76155
100158675		2.47016	1.84421
100165806		1.4352	1.31507
103311725		15.4773	11.6518
100168045		20.0853	14.6636
100168424		77.4178	29.5784
103309851		0.0265635	0.3277
100570512		2.02952	1.8496
100570133		22.7055	17.8737
100572108		48.8851	61.368
103308020		0	0
100167228		18.3583	15.9328
103310284		0	0
100162532		12.1438	10.2042
103311110		0	0
100569143		0.206602	0.0738767
100166955		8.2057	12.8929
100168233		4.27238	3.67125
100575323		7.73434	0.269934
100574361		0.129938	0.13939
103309827		9.68825	9.02368
107883953		0.287584	0.815329
100167857		10.4286	8.60263
100162982		19.4851	17.7728
107885436		0	0
100575699		6.50127	8.46114
100169491		24.641	19.4966
100574825		0.433133	0.178707
100574642		41.7047	28.7821
100569083		0	0
103309733		0.315479	0.545243
100575051		1.14199	0.25346
100573703		0	0
100167373		2.14933	1.65846
100568768		2.72338	3.07339
107885390		0	0
100161988		23.407	24.4921
100569900		0.0317736	0
100163607		54.0212	39.5383
103311474		0	0
103307966		0.0613868	0
100161175		16.3569	14.3038
100573031		9.58693	7.49101
107883005		0.0333179	0
100630943		1.19407	0
100575282		0	0
100159141		14.777	17.7202
107884382		0.134604	0
100302332		33.2181	42.7478
100570216		0	0.0916002
100572568		0.0587559	0.0315148
100571143		0.865656	0.706561
100169573		16.0501	16.2048
103309477		0	0
100168396		0.0399312	0
100574279		0.215838	0.0231538
107883954		0.188378	0.30312
100571898		0	0
100169345		235.565	253.919
100169557		0.108978	0.116905
100144780		49.2163	52.3076
103308083		0	0
103309664		26.1236	29.2999
103309339		0	0
100160533		222.034	276.296
100161701		20.919	22.9446
107882771		0.0536856	0.0863859
100159352		0.593987	0
100573676		0.0268818	0
103310657		0.0376181	0
100161562		0.361134	0.129134
103311769		0	0
100160429		121.205	130.892
100571289		1.26936	0.702809
103308807		0	0
103308283		0	0
103311442		0	0
100570835		1.2467	0.759501
107883729		0.751598	0.403134
100165451		12.902	13.3873
100165002		20.5156	22.8202
100145836		159.844	176.679
103311981		0.0268233	0
100572573		0	0
100166461		1.46523	0.372269
100167934		21.3166	20.1681
107883743		0.105761	0
107882303		0.0971554	0.0521112
100575680		0.865216	0.484252
107885402		0	0
100572338		3.45332	1.43894
100161055		23.1226	5.15501
100166530		96.3268	193.143
100158732		1.10431	0.989795
100573697		5.02413	2.64504
103309953		45.0284	41.2558
100570856		36.1209	63.2754
100571100		2.59422	1.56539
100160117		0.3697	0.347017
103309057		0.0231351	0
103309866		0	0
100163986		3.35912	1.1305
100169346		68.3928	71.1615
100160039		81.5915	82.0647
103309321		0.0451968	0
100168132		12.3804	19.8831
103311958		0	0.036066
100161653		7.69857	9.42286
103308128		0	0
100573023		10.9222	6.55533
100161628		21.1538	24.5424
Novel00365		1.27874	0.794174
100161357		19.8791	21.4231
103310405		0.597036	0.0800579
100573121		8.12699	1.73495
107883069		0	0
100166890		0.260388	0.0882089
100159701		24.468	23.5266
Novel00334		2.45411	143.039
100570881		15.8272	8.3662
100574928		0	0
103311463		0	0
100166011		24.0771	20.423
100167087		10.1492	14.0024
100167952		31.4778	30.8845
103310367		98.0365	112.306
100161468		7.61629	7.73225
100163196		8.29434	9.26039
100570052		1.63682	0.950431
100570773		0	0
100159068		10.7147	8.39029
100169499		63.2616	81.1754
100166425		6.14887	9.34012
100572192		16.8462	14.0601
107885340		0	0
100159877		12.6465	13.8572
100166903		17.6136	22.9318
100575357		0.0388214	0
100570301		0.549746	0.393155
100166722		68.0549	64.7067
100168004		477.384	628.023
103309366		9.22305	6.18578
103309619		0	0
100164686		141.442	146.617
103311887		11.2511	5.85371
100570532		0	0
100168565		13.874	3.15888
100167539		94.0256	68.765
103310550		0.090726	0
100165170		2.37359	7.21785
103308574		0	0
100163855		11.7657	9.49858
100163698		6.49527	4.78206
100163806		13.7375	12.1306
100144791		7.8718	1.97706
100570615		0.205646	0.220604
100168043		14.9854	40.9084
100574278		5.48032	4.15996
107885475		0	0
103311559		0	0.0417547
100163334		45.912	32.4809
100165463		0.0421597	0.0150754
103310331		0	0
100168152		10.2466	24.6064
100165444		19.6025	19.5544
100164154		19.3744	17.6155
Novel00233		5.50681	4.08972
103309738		0	0
100165687		4.195	3.49538
100164506		5.75874	4.3307
100162627		3.52008	4.82109
100165084		1.36512	0.894062
100160233		92.4149	78.9682
103308344		0	0
100165314		16.8566	11.5124
103309169		3.67976	3.43934
100575464		0.0806454	0
100162769		9.61228	13.6419
100168105		3.89831	3.40252
100568606		11.6333	13.6463
100159291		12.2135	15.8902
Novel00011		0.497418	0.222333
100166607		5.11833	4.78266
100163158		11.9724	13.9971
107885756		2.24341	1.60439
100569980		0.29749	0.319128
107885914		0	0
107883616		0.0372397	0.0399484
100165457		7.83302	6.35785
100165529		3.57619	0.744359
Novel00453		0.817737	2.28076
107882486		0.404991	0.52134
100166896		35.3208	29.7924
107884627		0.29378	0.135064
107883381		0.0725808	0
103308673		16.3525	4.78418
100167481		45.0986	31.3094
100160670		15.1065	12.8477
100161945		0.141014	0
103311457		0.099506	0
107883208		0.124494	0.178066
100160747		13.7276	1.99541
100570325		0.0608819	0
100168630		17.3323	15.4397
100163671		9.42793	9.25155
Novel00394		6.32572	4.35164
100570921		1.64669	1.69286
107883364		2.03575	1.47639
100164482		11.1458	19.8983
103307979		0.0900638	0.144922
100571597		0	0
100167398		22.2858	21.4091
100164588		11.3146	13.3329
100161866		13.5316	8.90747
100575924		0	0.0313655
107885153		0	0
107885546		0	0
100573501		0	0
100167251		0.0335748	0
107885913		0	0.036066
107884360		0	0
100569759		23.6644	26.7985
100573143		0	0
107885293		1.83582	2.02965
100161811		59.7748	64.6979
100166885		40.4713	47.7285
100168381		14.5259	16.335
100163916		5.87293	8.10014
100166388		44.2035	41.1316
107883749		3.80738	4.17887
107882581		0.220335	0.295452
100159431		45.2542	31.2132
100574024		40.2265	31.7922
103309976		79.1762	70.8866
100164905		1338.42	1686.3
100162901		1.65315	1.42643
100161187		20.5921	20.1504
100162376		9.73124	8.61087
100169221		2.78425	2.68043
103307924		1.24657	1.18866
100163858		23.5198	9.05414
100159777		22.7989	23.7814
Novel00521		5.55975	0.313903
100165420		6.57988	4.22754
103307813		0.212941	1.37058
100166255		23.1112	13.0673
100569376		0	0
107884550		3.04939	1.81733
100165897		18.6252	2.06442
107883315		1.34034	2.08027
100569951		0.0931616	0
103311013		0	0
100161752		92.6118	108.996
100159614		25.5455	26.555
100165959		12.5455	8.6384
100163087		0.0226815	0
100168326		7.47877	8.36857
100575165		1.25382	1.0699
100572511		0	0
100631034		0	0
100161196		110.215	75.8811
103309127		0.358945	0.264725
103311370		0	0
100162540		8.443	6.41997
100574399		2.84436	2.75461
107884037		0	0.186426
107885009		0.839543	1.08483
100160530		21.3482	19.2737
100167045		0	0
100165116		24.7939	12.6618
100162636		9.24749	8.25738
100574940		0.168256	0.0902471
100159023		3.74517	3.1767
100569512		14.3061	10.3188
103309310		0	0
103309304		0.0289982	0.0311075
100574606		0	0
107883713		0	0
100168828		22.3526	20.1022
107884783		0.918232	0.184692
100569206		0	0
103308203		0.621077	0
100163926		0.255431	1.8039
100159332		0.582186	9.39705
103309432		1.97128	3.7594
100568695		0.731546	0.255046
103311922		0	0
100572824		0.157015	0.0842178
100570753		0.975394	0.0523171
103310794		0	0
100168117		12.7175	20.7685
100159758		30.7025	25.044
107885847		0	0
100574587		15.5322	12.1049
103310729		0	0
100163322		41.0899	66.7153
100168639		6.0716	7.77176
100161083		1.01938	0.820145
100574756		4.62703	3.58242
107883631		0	0
100163178		34.387	32.9902
100571743		0.0286392	0
100570162		2.54141	2.03482
107883638		0.0766381	0
100572497		3.55889	4.59355
103308521		4.6425	6.2197
103309449		0	0
100573589		0	0.00737669
100164589		8.58192	9.54995
100166008		28.5288	46.5814
100166431		25.8906	25.2641
103308036		0.0721564	0.0774049
103309955		2.59349	3.20367
100163407		17.494	18.7378
100161824		26.4758	23.284
100574721		0.302338	1.25407
100166878		43.7222	35.2066
100166321		8.34728	9.18541
103307866		1.08357	1.10614
103309977		0	0
107883870		0	0
100166663		29.3253	23.3464
100575847		0.128529	0.0919183
100573857		2.53707	1.60619
100159798		5.11244	6.43977
103310972		13.6501	10.3648
100162473		677.63	600.013
100167937		12.3925	16.2344
103311928		0	0
100570406		2.61502	1.40902
103309739		1.61758	1.29134
100574556		2.46775	9.77445
100163869		6.40291	5.59513
103308546		0	0
100168102		0.0273991	0
100161769		12.3906	9.56816
100163660		4.22177	2.56062
103308185		0	0
100166121		51.6448	47.5129
100164194		16.2314	13.766
100166104		0.762435	0.627051
100160292		70.8821	88.5331
107884922		0	0
107884243		0	0
100159536		989.592	947.926
100569374		0.0278527	0
100160052		14.7902	11.0974
100575738		4.20937	2.7761
100631001		0	0
100164898		7.07316	10.8756
107885543		0	0
100573573		0.102161	0.0365305
100165794		25.9455	22.5443
100162453		67.9273	78.1778
107882159		0.0411749	0
100165028		0.193802	0.0813518
103310080		0.194005	0.0416234
100164667		10.469	9.20553
100166407		5.71787	3.99305
100163091		27.6077	24.8371
100574365		5968.07	4140.81
100159702		18.2844	15.2357
100168598		8.85584	10.7788
100570865		4.74567	7.98873
100166262		282.483	0.314836
100160741		21.8865	19.7942
107884589		0	0.0798165
100574821		3.07659	2.43185
100164769		10.3287	7.7069
100158739		10.4635	5.30531
Novel00504		63.4367	71.6862
100572705		8.6339	1.55517
103309108		0	0
103308619		0	0
100159063		958.964	639.578
107884874		0.0528049	0.169937
100568763		1.06631	1.19834
100570149		0	0
100569154		78.4876	97.1689
100168112		0.0934163	0.0501056
100159888		32.2188	28.587
100161984		13.9001	10.154
100574050		0	0
100166994		25.1929	38.7656
100162170		8.18087	6.30357
103308713		6.05208	4.22754
100160618		1.86968	2.20808
100574219		2.28848	0.613736
100159724		8.58461	9.35689
100573873		0.299726	0.160764
107882648		0	0
100573164		0.255536	0.0391605
107882144		0.362397	0.555366
100575204		16.104	11.8712
100168665		0.155269	0.133251
100159552		18.5596	17.3335
103311089		0	0
100573504		0.488484	0.29112
100163973		6.03549	3.47014
100576047		0.134117	0.0719361
103310128		0	0
100166970		0.430828	0.444835
100165759		983.144	743.198
100161621		3.24799	5.50861
100165960		4.61869	4.40015
100169394		44.4245	46.0365
103311450		0	0
100161162		269.1	229.644
100164289		10.8561	4.9737
103310745		0	0
100160699		0.11258	0
100572790		0	0
107884369		0	0
100167123		97.8918	121.641
100570069		24.7831	20.4164
100161845		18.2757	19.4846
100158730		11.2767	10.2539
100569533		0.847509	0.989375
100161470		28.0682	20.5897
100630972		0	0
103311498		0	0
100573276		0.562747	0.268302
107884780		0	0
103311257		0	0
107884619		0.432096	0.309017
100162971		21.0476	19.4396
100570137		0.110661	0
100168286		46.1065	83.2341
100571555		0	0
100568674		6.06407	3.10845
100159095		7.19366	6.03066
103308669		0	0
100574897		0.060484	0
100162338		36.8487	22.28
100569336		7.55284	6.96713
100164368		14.403	11.9879
100160094		5.20158	5.31751
100168670		5.36812	4.53762
Novel00444		1.81589	0.599377
107883468		0.80019	0.286132
100573844		60.7031	35.8644
100159654		80.0588	71.6378
100160251		14.9547	13.4309
100569440		0.303767	0.574139
Novel00495		1.5128	2.48496
100163166		35.9661	14.1461
100158868		10.0059	8.20637
100159711		45.4483	39.9486
100165256		9.97142	9.44621
100162841		17.0392	16.934
103310558		0	0
100161425		0.172168	0.0461729
107885665		0.0509865	0
100168819		11.4261	10.3932
103311694		0.255284	0
103311985		0.0243368	0
107885734		0.0359032	0.0385147
107885167		0	0
100158683		15.9268	16.8835
100575472		0	0
103309427		0.241463	0.427393
100630960		0	0
100160927		60.746	54.6863
100162875		7.32162	0.742963
100159583		20.034	16.8577
100168531		2.25274	0.556339
107884577		0.0916243	0.0982889
Novel00363		11.5442	10.8296
100573659		0	0
103310679		1.64807	2.02051
107885583		0	0
100574679		1.3145	1.18449
100575164		55.1123	38.5301
100161610		39.4147	35.3315
100162526		31.279	32.2996
100158869		5.77519	4.48419
100161017		2.45411	2.12708
100162462		23.1927	19.3189
100168908		3.76036	8.18363
100165938		5.49632	4.14245
107883883		0	0
100168393		22.8748	18.8936
100169001		48.0229	43.3186
100572617		3.76411	4.10027
100165598		5.69133	3.94907
103308019		0	0
100169634		153.547	229.456
100573408		0.0539595	0
103311037		0	0
103310876		0	0
100166099		9.24799	5.3439
100167649		13.6785	8.13646
100167617		174.475	58.4842
103311401		0	0
100167413		31.7119	30.3066
107884918		0	0.176483
100574540		0.832449	0.506033
107882229		0.0843194	0.0904526
100166323		9.54923	8.46615
100159809		0	0
103308121		0.161291	0.0865113
100164343		35.4124	0.860264
107882763		0.276757	0.445331
100168523		11.8393	7.72902
100168041		2.50674	1.97199
100631010		0	0
100163664		85.2794	90.9024
100168899		0	0
100161228		21.2455	16.6724
107882852		0	0
100159845		104.193	113.223
100569641		1.24649	0.978988
103309316		0.026478	0.14202
107885083		0.789679	0.31767
100572783		0	0
107882658		0.138638	0.0495739
100159889		12.6015	11.2407
100160917		86.1503	114.048
107884940		1.09467	1.41351
100163829		14.4226	20.397
100575757		0	0
100161200		10.9504	10.4146
100572154		0	0
100161823		23.9644	25.2692
100571818		0	0
107884547		0.692151	0.683097
Novel00148		1.45534	0.678781
103311777		0	0
100188951		0.175599	0.0376743
103311968		0	0
100166055		1.18389	0.465667
107882820		5.53514	15.6608
103310836		1.1368	0.746765
103310872		0	0
100160116		92.0039	106.018
103311727		0	0
100570610		0	0
100571214		0.052956	0
100160913		23.4587	19.7569
100570073		3.38428	4.65387
100166637		7.42943	5.30152
107882185		0	0
103308810		0	0
100166744		17.1019	17.714
100573509		59.4496	45.9531
107885310		0	0
103311575		0.345485	0
100575371		0	0
100573079		0.686166	0.394327
107884586		0.462703	0.694902
100163356		22.3715	20.492
103310572		0.37109	0
100164074		0.0891957	0
100169240		22.6508	15.8792
100575319		5.94146	5.00785
107882825		0.0879245	0
100169480		18.6227	50.738
100168169		12.1399	12.9613
100162215		0	0
100164580		24.7185	21.0699
103308797		0	0
100164896		24.0554	18.7707
100167464		39.113	2.37085
100167791		284.256	409.954
107883175		0	0.15491
100163122		29.2809	24.6767
103309893		0	0
107882845		0.0619	0
100161982		0.0373712	0
100160993		13.0141	8.29243
100167272		6.53997	4.06299
100169255		1.54384	1.42505
107884708		3.62934	3.37637
103307725		0	0
100573607		0.172102	0.446165
103308556		2.6057	2.35676
100159293		16.4416	17.5888
100161523		2.02595	1.89911
100164143		12.1983	11.0724
100166128		1054.01	861.218
107883806		0	0
107883668		0.319564	0
103312005		0.309921	0.540254
107882149		9.40094	0.690325
100159639		1.48522	1.22558
103308335		0	0
107883879		0.0886616	0
100574899		0.0291122	0
100571165		0.0772781	0.469762
100575540		0.132268	0.0405398
107883697		2.66711	7.88972
107885525		0	0
103307910		0.528543	0.175962
100161963		0.0632756	0.475147
100568596		1.18	0.660436
Novel00128		23.5229	18.8006
100573177		0.0893572	0.16775
103310026		4.31628	7.53147
100161859		1.65146	8.5542
100167848		9.53874	7.16837
100169488		23.1368	24.9073
100166693		39.4736	27.098
100164015		21.6638	20.8355
100158690		0.376101	0.318519
100165876		0.101345	0.135896
100571035		0	0
107884543		1.66851	1.12696
100166170		42.9083	41.64
100168224		14.1014	11.1016
107883427		1.65346	1.43043
100167323		0.0650549	0.0348934
100159779		0	0
100572848		0.0459258	0.0492664
100164970		32.5012	32.4819
100166242		31.5307	34.478
103307720		0	0
103307990		0.331241	0.177668
100572457		0	0
100160013		16.878	20.7983
100572275		22.0105	19.3253
100163438		6.93685	6.83978
100574106		0	0
103310802		0.909661	1.27608
100569789		7.47443	3.16361
100161382		6.11877	4.57214
100569384		1.63863	2.07333
100568539		0.226168	0.242619
100162990		37.4725	37.3837
100575225		4.93867	4.48022
100160715		91.3687	51.8157
103307780		0.478837	0.290334
103308383		0	0
100569193		0.265244	0.158076
103311540		0.327577	0.562247
100570826		5.89799	3.78455
100160365		12.6804	8.93227
103311883		0	0
100574254		0	0.0462805
100169404		27.2277	24.5231
100570958		1.39977	1.72405
100162404		14.9192	23.2601
103311172		0	0
107883928		0	0
103311938		0	0
100167169		15.2206	1.0534
103310036		0	0
100571095		0.0398882	0
107882394		0.548659	0.235427
100159077		3.85458	16.9118
107884691		0.412861	0.384616
100161330		95.1769	75.3773
100166179		0	0
100576045		7.54609	7.06229
100167431		22.769	7.88139
100573056		28.5832	22.0725
103308033		3.3914	2.76382
100168546		10.7532	8.83564
107883191		0.776564	0
107884598		0.0590841	0.0316909
107883250		17.8632	16.2109
100161410		24.8005	4.42788
103311850		0.712572	0.965561
100160681		1.50066	0.864529
103308389		0	0
100302485		0.698419	0.749221
100575912		0.430421	0.177588
100158974		238.694	0.203765
Novel00196		25.6526	11.5867
100168919		20.7412	26.5805
100163432		36.3915	54.7461
100570112		0.132358	0.0236643
100162293		0.557016	3.74815
103309104		0.0258133	0
107885919		0.410876	0.320555
100162430		1.64418	0.858051
100576028		0	0
107882246		0.08047	0.172647
103309634		30.8912	24.8926
100167543		3.17571	5.79356
100572037		2.14143	3.4458
100158838		28.6795	39.8961
107884350		0	0
100166817		10.7389	13.0982
Novel00100		1.28473	0
100162753		8.55792	11.6742
100163593		4.56899	3.76565
100574063		0.0188666	0
100575648		0	0
100161377		7.64597	5.53318
100570363		0	0.0185295
100162497		90.8763	69.9366
100159273		124.917	104.513
100160111		145.095	267.359
100572371		10.8322	8.35279
103307893		0	0
100163754		29.7683	21.5403
100575866		0.0514829	0
100158693		0.107919	0.0385896
100571066		0	0.0553817
100575587		3.71753	3.18104
100568644		2.19774	1.70084
100571633		0.602216	0.344544
107885102		0.0669371	0.071806
100570392		0	0
100573172		0.740324	0.264725
Novel00435		1.83249	1.7692
100161535		24.5332	10.3413
100573290		0	0
107882886		0.115531	0.0495739
107882798		0	0
100571399		143.242	105.913
100167154		3.09146	8.61978
100166964		4.84224	7.24338
100568466		2.22334	1.92835
100161176		23.9908	0
100570804		0	0
107883730		0.207568	0.148444
100160029		9.78389	10.0595
100573415		0.0954334	0.0383906
103308865		0.122774	0
103307705		0.0440669	0
100160219		15.216	10.2803
107883514		0	0
103309328		0	0
100166814		29.8376	28.2871
107882651		0.0480107	0.257514
Novel00458		3.78632	6.94769
103309332		0.155204	0.0832468
100570965		2.93198	1.85345
100163374		18.5438	22.9275
100573935		0	0
100167237		134.423	86.0766
100162817		7.16179	6.03643
100571829		1.90865	1.73726
103310965		0.0159725	0
100569647		2.6803	2.63216
Novel00383		56.8953	49.3785
100166788		16.9677	12.1177
100164390		43.2114	36.2197
107883687		0.112683	0
100160387		92.8549	60.8126
Novel00069		0.886363	0.815002
100573369		6.86534	6.49158
100161846		7.74626	6.73466
100575846		3.2423	2.99506
103307752		0	0
Novel00323		0.581173	0.383659
107882704		11.0837	6.5744
103308025		0	0
100164887		37.1797	36.0689
103308652		0	0.0945445
100160528		27.5931	38.0159
100168426		0.100724	0.243115
107884941		0.118642	0
100574093		0	0
100163080		15.0586	11.9376
107885388		0	0
100573809		2.12058	1.46856
100159080		5.06848	3.50784
107884272		20.4525	0.193136
100159829		19.3682	28.2249
100166624		0.115226	0
107882361		0	0
103309702		0	0
100571776		5.41557	2.97251
100163099		5.71672	3.32094
103308067		7.62411	9.75062
100168918		5.81355	6.41259
107882392		0	0
100161816		21.8073	20.7228
Novel00317		2.55872	4.02577
100162681		29.8819	83.6561
103311917		0	0
100568950		0	0
107882376		0	0
107883836		0	0
107885754		0	0
100161720		4.34474	5.10841
Novel00102		1.35096	0.830009
100570197		0	0.0725936
103310107		0	0
103311428		0	0
100163763		0.339415	0.149925
100569819		0.256819	0.2204
100572991		16.9695	15.6864
100162276		103.144	150.68
107885090		9.6907	5.31867
100167295		32.5948	28.6423
107885622		0	0
100144802		1890.61	2586.45
100168568		60.1682	50.3527
107884418		2.28111	0.15572
100571603		0	0
103310609		0	0
103310228		0.0474567	0
107883927		0.259081	0.208445
100569200		37.8976	53.5358
100165125		68.0737	58.7301
100302478		405.374	178.939
100158890		34.3205	29.9254
100161863		2.36982	1.53372
100575199		34.5982	61.1497
100167249		0.421947	1.11102
100158794		0.0219551	0.035328
103310577		0.716154	0.336108
100163011		35.447	42.0853
100164267		35.3216	23.4642
100165305		59.4803	55.8066
100166415		0.469055	0.18869
100161121		42.2544	38.9283
103310111		2.04476	1.61286
100168703		8.91676	9.72324
100164077		33.7339	54.4668
103308141		0.0363975	0
103307628		35.4394	23.1463
100188938		25.1815	23.7335
100159329		35.9489	27.1143
100161393		37.8798	49.0265
100571498		0.828035	0.559278
103311760		0.869508	1.19926
103311232		0	0
100571238		2.15951	1.03949
107883795		8.41005	7.286
100163731		7.45017	6.35591
100159434		19.9048	26.0673
100163191		12.4835	2.46869
100144902		454.338	387.586
107883673		0	0
100163652		23.0911	6.29841
107885287		0.150779	0.0808731
100159886		72.3657	63.0522
107883102		0	0.519068
100572906		1.12931	0.834556
103307734		3.6856	4.2545
100573418		5.44747	4.43742
107882217		0.77296	0.829184
100168462		15.9606	22.7518
100165329		2.83561	1.69358
100167547		13.1324	10.7388
Novel00492		1.29675	0.758765
100167754		14.4073	11.4844
100159393		51.659	37.3184
103311529		2.10319	3.97087
100169032		10.0194	16.9931
100570194		0.206027	0
100570142		3.50281	1.72647
100159196		0.0769568	0.0275182
103311484		0	0
103311617		0	0
100163984		21.3271	17.8243
100572655		0	0.0872719
107882608		0	0
Novel00396		3.52936	3.24521
100158785		16.9956	23.5356
107882271		0	0
100163409		264.952	304.478
107883646		0.542079	0.581508
103310138		0.117288	0.0754918
103310992		1.29697	0.789662
100169079		6.67013	8.54124
100575005		0	0
100574490		2.38174	1.70332
100164889		23.5335	18.3384
100160142		6.28707	3.25209
Novel00515		1.62637	5.09444
100575432		9.70208	55.6187
100169104		2.0311	1.24855
100167382		1514.71	1402.86
100568764		8.40687	8.99692
103311286		0	0
107884510		0	0.229796
100163823		61.1299	100.912
103308719		0.0375038	0
[truncated: 18,900 more rows]
