# Supplementary material for: The L-DOPA/Dopamine Pathway Transgenerationally Regulates Cuticular Melanization in the Pea Aphid Acyrthosiphon pisum
Source: Front Cell Dev Biol. 2020 May 5;8:311. doi: 10.3389/fcell.2020.00311 (PMC7214743; doi:10.3389/fcell.2020.00311)
Supplement: Supplementary file 1 [file Data_Sheet_1.ZIP › Transcriptome sequencing/Transcriptome sequencing/genelist.xlsx]

## Sheet: gene.description
Gene_id	Gene_name	Gene_description
100144773	LOC100144773	membrane alanyl aminopeptidase N
100144774	S1	sucrase
100144775	Catb-348	cathepsin B-348
100144776	LOC100144776	vasa-like protein
100144777	Sxl	sex-lethal%2C transcript variant X1
100144778	Catb-1852	cathepsin B-1852
100144779	Samdc	S-adenosylmethionine decarboxylase%2C transcript variant X1
100144780	Catb-912	cathepsin B-912
100144781	Catb-2744	cathepsin B-2744
100144782	Catb-1418	cathepsin B-1418
100144783	Cpvl	carboxypeptidase%2C vitellogenic-like
100144784	Catb-1674	cathepsin B-1674
100144785	Catb-16a	cathepsin B-16A
100144787	Catb-84	cathepsin B-84
100144788	Catb-5880	cathepsin B-5880
100144789	LOC100144789	DnaJ-like
100144790	Catb-3098	cathepsin B-3098
100144791	Catb-16d2	cathepsin B-16D2
100144792	LOC100144792	cathepsin B-16D1
100144794	Catb-1874	cathepsin B-1874
100144795	Catb-3483	cathepsin B-3483
100144796	Catb-10270	cathepsin B-10270
100144797	LOC100144797	protein tyrosine phosphatase-like
100144798	Eif3k	eukaryotic translation initiation factor 3%2C subunit K
100144799	Atpsyn-d	ATP synthase%2C subunit d
100144800	Awd1	abnormal wing discs 1
100144801	LOC100144801	uncharacterized LOC100144801
100144802	Mlc1	myosin alkali light chain 1%2C transcript variant 1
100144867	Awd2	abnormal wing discs 2
100144868	Rpl14	ribosomal protein L14
100144869	LOC100144869	ATP synthase c-subunit-like
100144870	Rps12	ribosomal protein S12
100144886	LOC100144886	cytochrome B5-like protein
100144887	Rpl31	ribosomal protein L31
100144888	LOC100144888	vacuolar ATP synthase subunit G-like protein
100144889	Rpl34	ribosomal protein L34
100144890	LOC100144890	macrophage migration inhibitory factor-like protein
100144891	Rps25-1	ribosomal protein S25 homolog 1
100144892	Rps25-2	ribosomal protein S25 homolog 2
100144893	LOC100144893	ribosomal protein L30-like protein
100144894	LOC100144894	ribosomal protein P2-like
100144895	LOC100144895	cytochrome c-like protein
100144896	E(r)	enhancer of rudimentary
100144898	Atp5l	ATP synthase%2C H+ transporting%2C mitochondrial F0 complex%2C subunit G
100144899	Got2	glutamate oxaloacetate transaminase 2
100144900	Smt3	ubiquitin-like protein SMT3
100144901	Rpl37a	ribosomal protein L37A
100144902	LOC100144902	ribosomal protein S28e-like%2C transcript variant X1
100144903	LOC100144903	ribosomal protein S28e-like
100144904	LOC100144904	stunted-like%2C transcript variant A
100144905	Ipps	mitochondrial isoprenyl diphosphate synthase
100144907	LOC100144907	ADP ribosylation factor 2
100144908	Atp5o	ATP synthase%2C H+ transporting%2C mitochondrial F1 complex%2C O subunit
100144909	LOC100144909	mitochondrial ATP synthase gamma-subunit
100144910	Ufc1	ubiquitin-fold modifier conjugating enzyme 1
100144911	Sec61a1	Sec61 alpha 1 subunit
100144912	Cam	calmodulin
100144913	LOC100144913	diacetyl/L-xylulose reductase
100144915	Tsr	twinstar
100144916	Rpl12	ribosomal protein L12
100144917	LOC100144917	protein phosphatase 2 catalytic subunit alpha isoform%2C transcript variant X2
100144918	Atpsyn-beta	ATP synthase-beta
100145820	Rpl18a	ribosomal protein L18A
100145821	Mago	mago nashi
100145822	LOC100145822	actin
100145823	Prosbeta5	20S proteasome beta5 subunit
100145824	LOC100145824	fatty acid desaturase
100145825	LOC100145825	mitochondrial malate dehydrogenase
100145826	LOC100145826	phosphoglycerate mutase
100145827	Ube2g1	ubiquitin-conjugating enzyme E2G 1%2C transcript variant X1
100145828	Cdc42	cell division cycle 42
100145829	LOC100145829	ribosomal protein S15-like
100145830	Elongin-c1	elongin C-like
100145831	Rps17	ribosomal protein S17
100145832	Rpl32	ribosomal protein L32
100145833	LOC100145833	mitochondrial ATP synthase F chain-like
100145834	Rpl40	ribosomal protein L40
100145835	Rad23	rad23 protein
100145836	Eff	effete
100145837	Rplp0	ribosomal protein LP0
100145838	Phb	prohibitin%2C transcript variant X1
100145839	Rps18	ribosomal protein S18
100145840	Vha14	vacuolar H[+] ATPase 14kD subunit
100145841	Vha36	vacuolar ATPase subunit D%2C transcript variant 2
100145842	Lwr	lesswright%2C transcript variant 2
100145843	Rpl27	ribosomal protein L27
100145844	Rps27a	ribosomal protein S27A
100145845	Bic	bicaudal
100145846	Dcxr	dicarbonyl/L-xylulose reductase
100145847	Ckiibeta	casein kinase II beta subunit
100145848	Rpl24	ribosomal protein L24
100145849	Rps26	ribosomal protein S26
100145850	Sdi-1	amino acid transporter%2C transcript variant X2
100145851	ORF5	chemosensory protein-like
100145852	ORF4	chemosensory protein-like%2C transcript variant X1
100145853	ORF3	chemosensory protein-like
100145854	ORF2	chemosensory protein-like
100145855	ORF1	chemosensory protein-like
100158659	LOC100158659	peregrin
100158660	LOC100158660	40S ribosomal protein S4
100158661	LOC100158661	neurotrimin-like
100158662	LOC100158662	sodium-coupled monocarboxylate transporter 2%2C transcript variant X1
100158663	LOC100158663	tetratricopeptide repeat protein 28
100158664	LOC100158664	cytochrome c1-like
100158665	LOC100158665	kelch-like protein 2%2C transcript variant X2
100158666	LOC100158666	sodium-independent sulfate anion transporter
100158668	LOC100158668	uncharacterized protein LOC100158668
100158669	LOC100158669	putative RNA-binding protein 15%2C transcript variant X2
100158670	LOC100158670	DNA repair protein complementing XP-A cells-like
100158671	LOC100158671	ADAM 17-like protease%2C transcript variant X1
100158672	LOC100158672	NADH dehydrogenase [ubiquinone] flavoprotein 1%2C mitochondrial
100158673	LOC100158673	glucose dehydrogenase [FAD%2C quinone]-like
100158674	LOC100158674	uncharacterized LOC100158674
100158675	LOC100158675	cadherin-86C%2C transcript variant X1
100158676	LOC100158676	neurogenic protein mastermind
100158678	Jtb	jumping translocation breakpoint protein
100158679	LOC100158679	endoplasmic reticulum resident protein 44
100158680	LOC100158680	MPV17 mitochondrial membrane protein-like
100158681	LOC100158681	uncharacterized LOC100158681
100158682	LOC100158682	set1/Ash2 histone methyltransferase complex subunit ASH2
100158683	LOC100158683	galactosylgalactosylxylosylprotein 3-beta-glucuronosyltransferase P
100158686	LOC100158686	dnaJ homolog subfamily C member 9
100158687	LOC100158687	immunoglobulin-binding protein 1
100158688	LOC100158688	uncharacterized LOC100158688
100158689	LOC100158689	uncharacterized LOC100158689
100158690	LOC100158690	probable protein phosphatase 2C T23F11.1%2C transcript variant X1
100158692	LOC100158692	uncharacterized LOC100158692
100158693	LOC100158693	mRNA export factor-like
100158694	LOC100158694	sialin
100158695	LOC100158695	leucine-rich repeat-containing protein 15
100158696	LOC100158696	snurportin-1%2C transcript variant X1
100158697	LOC100158697	tether containing UBX domain for GLUT4
100158698	LOC100158698	cytochrome c oxidase polypeptide IV-like
100158699	LOC100158699	suppressor of tumorigenicity 14 protein homolog%2C transcript variant X1
100158700	LOC100158700	hexokinase type 2-like%2C transcript variant X1
100158702	LOC100158702	uncharacterized LOC100158702
100158703	LOC100158703	optomotor-blind protein
100158704	LOC100158704	ring canal kelch homolog%2C transcript variant X5
100158707	LOC100158707	lysine-specific demethylase 4C-like
100158708	LOC100158708	myrosinase 1-like
100158710	LOC100158710	ras-related protein ORAB-1%2C transcript variant X2
100158712	LOC100158712	inhibitor of growth protein 1-like%2C transcript variant X2
100158713	LOC100158713	lysine histidine transporter 1%2C transcript variant X1
100158715	LOC100158715	zinc finger protein 271-like
100158717	LOC100158717	dymeclin
100158718	LOC100158718	lipoma HMGIC fusion partner-like 3 protein
100158720	LOC100158720	glucose dehydrogenase [FAD%2C quinone]%2C transcript variant X2
100158721	LOC100158721	uncharacterized protein LOC100158721%2C transcript variant X1
100158722	LOC100158722	coiled-coil domain-containing protein 28B-like
100158725	LOC100158725	lysosomal alpha-glucosidase
100158726	LOC100158726	PRKR-interacting protein 1-like
100158727	LOC100158727	transcription initiation factor IIB
100158728	LOC100158728	uncharacterized LOC100158728
100158729	LOC100158729	protein couch potato
100158730	LOC100158730	isoaspartyl peptidase/L-asparaginase%2C transcript variant X2
100158731	LOC100158731	hepatocyte nuclear factor 6-like%2C transcript variant X2
100158732	LOC100158732	protein eyes shut
100158733	LOC100158733	proline-rich receptor-like protein kinase PERK8
100158734	LOC100158734	nucleolar protein 14%2C transcript variant X1
100158735	LOC100158735	CCR4-NOT transcription complex subunit 4%2C transcript variant X3
100158736	LOC100158736	facilitated trehalose transporter Tret1%2C transcript variant X1
100158737	LOC100158737	tryptophan 5-hydroxylase 1
100158739	LOC100158739	protein toll%2C transcript variant X1
100158740	LOC100158740	uncharacterized LOC100158740
100158742	LOC100158742	uncharacterized LOC100158742
100158743	LOC100158743	serine palmitoyltransferase 2
100158745	LOC100158745	protein cornichon
100158746	LOC100158746	uncharacterized LOC100158746%2C transcript variant X1
100158747	LOC100158747	Vap-33-1-like
100158748	LOC100158748	histone acetyltransferase KAT7-like%2C transcript variant X2
100158749	LOC100158749	mannose-6-phosphate isomerase%2C transcript variant X2
100158750	LOC100158750	protein N-terminal glutamine amidohydrolase-like
100158751	LOC100158751	protein takeout-like
100158753	LOC100158753	RNA-binding protein 42%2C transcript variant X2
100158754	LOC100158754	hydroxysteroid dehydrogenase-like protein 2
100158756	LOC100158756	transcriptional regulator ERG homolog
100158757	LOC100158757	actin-like protein 6B
100158759	LOC100158759	post-GPI attachment to proteins factor 3
100158760	LOC100158760	DNA replication factor Cdt1
100158761	LOC100158761	mothers against decapentaplegic homolog 4-like
100158762	ACYPI34361	Gastric cancer antigen Zg14 homolog-like
100158764	LOC100158764	neuralized-like protein 2%2C transcript variant X2
100158765	LOC100158765	WD repeat domain phosphoinositide-interacting protein 4
100158766	LOC100158766	uncharacterized LOC100158766
100158767	LOC100158767	uncharacterized LOC100158767
100158768	LOC100158768	fragile X mental retardation syndrome-related protein 1-like
100158769	Otud6b	OTU domain containing 6B
100158770	Uqcrb	ubiquinol-cytochrome c reductase binding protein
100158771	LOC100158771	glycogen [starch] synthase-like%2C transcript variant X4
100158772	LOC100158772	uncharacterized LOC100158772
100158774	LOC100158774	PTB domain-containing engulfment adapter protein 1%2C transcript variant X1
100158775	LOC100158775	spliceosome associated protein-like
100158776	LOC100158776	signal peptide%2C CUB and EGF-like domain-containing protein 1
100158777	LOC100158777	ring canal kelch homolog
100158780	LOC100158780	cytochrome b reductase 1-like%2C transcript variant X4
100158781	LOC100158781	protein cramped
100158782	LOC100158782	protein disulfide-isomerase TMX3%2C transcript variant X1
100158783	LOC100158783	uncharacterized LOC100158783%2C transcript variant X1
100158785	LOC100158785	uncharacterized LOC100158785%2C transcript variant X2
100158786	LOC100158786	serine proteinase stubble%2C transcript variant X3
100158787	LOC100158787	leucine-rich repeat-containing G-protein coupled receptor 5
100158788	LOC100158788	dolichyl-diphosphooligosaccharide--protein glycosyltransferase subunit DAD1
100158789	LOC100158789	uncharacterized protein LOC100158789
100158790	LOC100158790	adhesion G protein-coupled receptor A3
100158791	LOC100158791	protocadherin-15
100158792	LOC100158792	alcohol dehydrogenase [NADP(+)]%2C transcript variant X2
100158793	LOC100158793	facilitated trehalose transporter Tret1-like
100158794	LOC100158794	myosin 1B%2C transcript variant X1
100158795	LOC100158795	UDP-glucuronosyltransferase 1-1-like
100158796	LOC100158796	uncharacterized LOC100158796
100158798	Mvd	diphosphomevalonate decarboxylase%2C transcript variant X1
100158799	SEC14L4	SEC14-like 4
100158802	LOC100158802	sodium channel protein para%2C transcript variant X2
100158803	LOC100158803	dolichyldiphosphatase 1%2C transcript variant X3
100158804	LOC100158804	glutaredoxin-like%2C transcript variant X2
100158806	LOC100158806	protein held out wings%2C transcript variant X2
100158807	LOC100158807	tRNA selenocysteine 1-associated protein 1-like
100158808	LOC100158808	chromobox protein homolog 1-like
100158810	Lsg1	large subunit GTPase 1 homolog%2C transcript variant X1
100158811	LOC100158811	tumor susceptibility gene 101 protein%2C transcript variant X1
100158812	LOC100158812	solute carrier family 23 member 2%2C transcript variant X2
100158813	LOC100158813	coiled-coil-helix-coiled-coil-helix domain-containing protein 1
100158815	LOC100158815	DNA repair protein complementing XP-C cells
100158816	LOC100158816	adipocyte plasma membrane-associated protein
100158818	LOC100158818	proteasome inhibitor PI31 subunit-like
100158819	LOC100158819	replication protein A 14 kDa subunit-like
100158821	LOC100158821	phosphatidylinositol-glycan biosynthesis class X protein
100158822	LOC100158822	voltage-dependent anion-selective channel-like
100158825	LOC100158825	prolyl 4-hydroxylase subunit alpha-2-like%2C transcript variant X2
100158826	LOC100158826	microtubule-associated protein futsch%2C transcript variant X1
100158827	LOC100158827	activating signal cointegrator 1
100158828	LOC100158828	nuclear pore complex protein Nup85
100158829	LOC100158829	MOB kinase activator-like 1
100158830	LOC100158830	histone acetyltransferase type B catalytic subunit
100158831	LOC100158831	protein FAM200A-like
100158832	LOC100158832	dolichyl-phosphate beta-glucosyltransferase
100158833	LOC100158833	T-complex protein 1 subunit alpha
100158834	LOC100158834	ATP synthase subunit b%2C mitochondrial-like
100158835	LOC100158835	valine--tRNA ligase%2C transcript variant X1
100158837	LOC100158837	zinc finger protein 431-like
100158838	LOC100158838	glutaredoxin 3
100158839	LOC100158839	uridine 5'-monophosphate synthase-like
100158840	LOC100158840	TATA-binding protein-associated factor 172%2C transcript variant X1
100158841	LOC100158841	leucine zipper putative tumor suppressor 2 homolog%2C transcript variant X1
100158842	LOC100158842	kelch-like protein diablo
100158843	LOC100158843	angiogenic factor with G patch and FHA domains 1
100158844	LOC100158844	uncharacterized LOC100158844%2C transcript variant X1
100158845	LOC100158845	alpha-tocopherol transfer protein-like
100158849	LOC100158849	serine/threonine-protein phosphatase 4 regulatory subunit 3A%2C transcript variant X2
100158850	LOC100158850	solute carrier family 35 member E2%2C transcript variant X1
100158851	LOC100158851	protein dimmed-like
100158852	LOC100158852	zinc finger MYM-type protein 1-like
100158853	LOC100158853	ring canal kelch homolog
100158854	LOC100158854	uncharacterized LOC100158854
100158855	LOC100158855	fatty acid synthase%2C transcript variant X3
100158856	LOC100158856	protein ERGIC-53
100158857	LOC100158857	fatty acid synthase
100158858	LOC100158858	major facilitator superfamily domain-containing protein 1%2C transcript variant X1
100158859	LOC100158859	zinc transporter ZIP3
100158860	LOC100158860	RIB43A-like with coiled-coils protein 2
100158861	LOC100158861	uncharacterized LOC100158861
100158862	Pole3	DNA polymerase epsilon subunit 3
100158863	LOC100158863	uncharacterized LOC100158863
100158864	LOC100158864	ninjurin-1%2C transcript variant X1
100158866	LOC100158866	40S ribosomal protein S8-like
100158867	LOC100158867	glucose dehydrogenase [FAD%2C quinone]-like
100158868	LOC100158868	endoplasmic reticulum mannosyl-oligosaccharide 1%2C2-alpha-mannosidase
100158869	LOC100158869	ATP-dependent helicase rhp16%2C transcript variant X4
100158870	cp30	cuticular protein 30
100158872	LOC100158872	CCAAT/enhancer-binding protein gamma-like
100158873	LOC100158873	uncharacterized protein LOC100158873
100158874	LOC100158874	FACT complex subunit spt16
100158875	LOC100158875	protein KBP homolog
100158876	LOC100158876	serine protease-like
100158877	LOC100158877	ubiquitin-protein ligase E3C
100158879	cp73	cuticular protein 73
100158882	LOC100158882	uncharacterized LOC100158882%2C transcript variant X1
100158883	LOC100158883	putative glutamate synthase [NADPH]%2C transcript variant X3
100158884	LOC100158884	phosphoserine phosphatase-like%2C transcript variant X2
100158887	LOC100158887	U6 snRNA-associated Sm-like protein LSm2
100158888	cprr1-4	RR1 cuticle protein 4
100158890	LOC100158890	SRSF protein kinase 2
100158892	LOC100158892	peroxidase-like
100158893	LOC100158893	KRAB-A domain-containing protein 2-like
100158896	LOC100158896	glycosyltransferase 25 family member
100158897	LOC100158897	palmitoyltransferase ZDHHC3%2C transcript variant X1
100158898	LOC100158898	uncharacterized LOC100158898
100158899	LOC100158899	growth arrest-specific protein 1
100158900	LOC100158900	transmembrane and coiled-coil domains protein 2
100158903	LOC100158903	OTU domain-containing protein 5-B
100158904	LOC100158904	probable 28S ribosomal protein S6%2C mitochondrial
100158905	LOC100158905	transcription factor SPT20 homolog%2C transcript variant X5
100158906	LOC100158906	mini-chromosome maintenance complex-binding protein
100158907	LOC100158907	clustered mitochondria protein homolog
100158908	LOC100158908	dynamin-like 120 kDa protein%2C mitochondrial%2C transcript variant X3
100158909	LOC100158909	transmembrane protein 41 homolog
100158910	LOC100158910	tubulin beta chain-like
100158911	LOC100158911	microtubule associated serine/threonine kinase 2
100158912	LOC100158912	CG31323-like
100158913	LOC100158913	probable ATP-dependent RNA helicase DDX28
100158914	cp29	cuticular protein 29
100158915	LOC100158915	kelch-like protein 2%2C transcript variant X5
100158916	LOC100158916	sodium-coupled neutral amino acid transporter 9%2C transcript variant X1
100158918	LOC100158918	protein phosphatase PTC7 homolog
100158919	LOC100158919	ubiA prenyltransferase domain-containing protein 1 homolog
100158920	LOC100158920	uncharacterized LOC100158920
100158922	LOC100158922	ankyrin repeat and fibronectin type-III domain-containing protein 1%2C transcript variant X3
100158923	LOC100158923	zinc finger protein-like
100158924	LOC100158924	melatonin receptor type 1A-like
100158925	LOC100158925	transcription initiation factor TFIID subunit 8-like
100158926	LOC100158926	ubiquitin specific peptidase 7%2C transcript variant X1
100158927	LOC100158927	serine protease inhibitor 4-like%2C transcript variant 2
100158928	LOC100158928	ejaculatory bulb-specific protein 3-like
100158929	LOC100158929	GTP-binding protein Di-Ras1-like%2C transcript variant X2
100158930	LOC100158930	class E basic helix-loop-helix protein 22
100158931	LOC100158931	MAGUK p55 subfamily member 5%2C transcript variant X1
100158932	LOC100158932	solute carrier family 25 member 44
100158933	LOC100158933	golgin subfamily A member 4%2C transcript variant X1
100158934	LOC100158934	CG31301-like
100158935	LOC100158935	uncharacterized LOC100158935
100158936	Stk16	serine/threonine kinase 16%2C transcript variant X1
100158937	LOC100158937	Fanconi anemia group D2 protein%2C transcript variant X2
100158938	LOC100158938	fibronectin type 3 and ankyrin repeat domains protein 1-like
100158939	LOC100158939	protein patched%2C transcript variant X3
100158940	LOC100158940	transcription factor AP-2-epsilon
100158942	LOC100158942	multidrug resistance-associated protein 4-like
100158944	LOC100158944	D-2-hydroxyglutarate dehydrogenase%2C mitochondrial
100158945	LOC100158945	flotillin-2
100158946	LOC100158946	uncharacterized LOC100158946
100158947	LOC100158947	prostatic spermine-binding protein
100158948	LOC100158948	mothers against decapentaplegic homolog 4
100158949	LOC100158949	mitochondrial 2-oxoglutarate/malate carrier protein-like%2C transcript variant X3
100158950	LOC100158950	homeobox protein Nkx-6.1
100158951	LOC100158951	polymerase delta-interacting protein 2
100158952	LOC100158952	trafficking protein particle complex subunit 2-like protein-like
100158953	LOC100158953	RING finger protein 17
100158954	LOC100158954	lysosomal alpha-mannosidase
100158955	cp57	cuticular protein 57
100158956	LOC100158956	plastin-1-like
100158957	LOC100158957	putative SERF-like protein%2C transcript variant X2
100158958	LOC100158958	uncharacterized LOC100158958
100158959	Ctsf	cathepsin F%2C transcript variant 1
100158962	LOC100158962	GTP-binding protein Rheb homolog%2C transcript variant X1
100158963	LOC100158963	uncharacterized LOC100158963
100158964	LOC100158964	kaptin%2C transcript variant X2
100158965	LOC100158965	C-terminal-binding protein%2C transcript variant X1
100158966	LOC100158966	mediator of RNA polymerase II transcription subunit 26
100158967	Rps14	ribosomal protein S14
100158969	LOC100158969	putative nuclease HARBI1
100158970	LOC100158970	uncharacterized protein DDB_G0287625%2C transcript variant X1
100158972	LOC100158972	ankyrin-3%2C transcript variant X5
100158973	LOC100158973	DNA-directed RNA polymerases I%2C II%2C and III subunit RPABC1-like
100158974	LOC100158974	uncharacterized LOC100158974%2C transcript variant X2
100158976	LOC100158976	cyclin-related protein FAM58A%2C transcript variant X1
100158977	LOC100158977	venom protease-like%2C transcript variant X2
100158978	LOC100158978	THO complex 7-like
100158979	LOC100158979	skin secretory protein xP2-like%2C transcript variant X2
100158980	LOC100158980	40S ribosomal protein S29
100158981	LOC100158981	probable serine/threonine-protein kinase DDB_G0282963
100158982	LOC100158982	DNA-directed RNA polymerase II subunit RPB1-like
100158983	LOC100158983	uncharacterized protein LOC100158983
100158984	LOC100158984	LIM/homeobox protein Lhx5
100158985	LOC100158985	uncharacterized LOC100158985
100158987	LOC100158987	chondroitin sulfate synthase 1
100158988	LOC100158988	superkiller viralicidic activity 2-like 2
100158990	LOC100158990	trehalase-like
100158991	LOC100158991	alpha%2Calpha-trehalose-phosphate synthase [UDP-forming]
100158993	LOC100158993	importin subunit beta
100158994	LOC100158994	tankyrase
100158995	LOC100158995	tectonin beta-propeller repeat-containing protein%2C transcript variant X2
100158996	LOC100158996	diacylglycerol o-acyltransferase-like
100158999	LOC100158999	calumenin
100159001	Timm23	translocase of inner mitochondrial membrane 23 homolog%2C transcript variant X1
100159002	LOC100159002	CG12123-like%2C transcript variant X1
100159004	LOC100159004	mitogen-activated protein kinase kinase kinase 7%2C transcript variant X2
100159005	LOC100159005	uncharacterized protein LOC100159005
100159008	LOC100159008	protein shuttle craft-like%2C transcript variant X1
100159009	LOC100159009	protein unc-13 homolog B%2C transcript variant X4
100159010	LOC100159010	apolipophorins
100159011	LOC100159011	eukaryotic translation initiation factor 4E type 2
100159013	LOC100159013	zinc finger protein 664
100159014	LOC100159014	NADH dehydrogenase [ubiquinone] 1 beta subcomplex subunit 7%2C transcript variant X1
100159015	LOC100159015	mannosyl-oligosaccharide glucosidase
100159016	LOC100159016	uncharacterized LOC100159016%2C transcript variant X1
100159019	LOC100159019	putative aldehyde dehydrogenase family 7 member A1 homolog
100159021	LOC100159021	peroxidase%2C transcript variant X4
100159023	LOC100159023	zinc finger CCHC-type and RNA-binding motif-containing protein 1%2C transcript variant X2
100159024	LOC100159024	cuticle protein 16.5
100159025	LOC100159025	uncharacterized LOC100159025%2C transcript variant X1
100159026	LOC100159026	glucose dehydrogenase [FAD%2C quinone]-like
100159027	LOC100159027	uncharacterized LOC100159027
100159028	LOC100159028	FYVE%2C RhoGEF and PH domain-containing protein 4
100159030	LOC100159030	CCR4-NOT transcription complex subunit 1%2C transcript variant X2
100159031	LOC100159031	mitochondrial uncoupling protein 4%2C transcript variant X1
100159032	LOC100159032	sodium/hydrogen exchanger 8
100159033	LOC100159033	cuticle protein-like
100159034	LOC100159034	baculoviral IAP repeat-containing protein 7-B
100159035	LOC100159035	guanine nucleotide-binding protein subunit gamma-1-like
100159036	LOC100159036	uncharacterized LOC100159036%2C transcript variant X1
100159037	LOC100159037	putative nuclease HARBI1
100159038	LOC100159038	ancient ubiquitous protein 1-like
100159039	LOC100159039	calcium-binding mitochondrial carrier protein SCaMC-2-like%2C transcript variant X1
100159040	LOC100159040	probable rRNA-processing protein EBP2
100159041	LOC100159041	nose resistant to fluoxetine protein 6
100159043	LOC100159043	protein tiptop%2C transcript variant X1
100159044	LOC100159044	DNA-binding protein RFX2%2C transcript variant X2
100159045	LOC100159045	ribosomal protein L23-like
100159047	LOC100159047	methyltransferase-like protein 9%2C transcript variant X1
100159048	LOC100159048	uncharacterized LOC100159048
100159049	LOC100159049	transcriptional repressor CTCFL%2C transcript variant X1
100159050	LOC100159050	phytoene desaturase
100159051	LOC100159051	cuticular protein 75%2C transcript variant X2
100159052	LOC100159052	zinc finger protein 569%2C transcript variant X1
100159053	LOC100159053	transcription factor HES-1%2C transcript variant X1
100159054	LOC100159054	dynein heavy chain 12%2C axonemal
100159055	LOC100159055	alpha-tocopherol transfer protein
100159056	LOC100159056	WD repeat-containing protein 91
100159057	LOC100159057	sprT-like domain-containing protein Spartan%2C transcript variant X3
100159060	LOC100159060	U6 snRNA-associated Sm-like
100159061	LOC100159061	protein bark beetle
100159063	LOC100159063	uncharacterized protein LOC100159063
100159064	LOC100159064	CG14661-like
100159065	LOC100159065	heat shock 70 kDa protein cognate 4
100159066	LOC100159066	spondin-1%2C transcript variant X3
100159067	LOC100159067	guanine nucleotide-binding protein G(s) subunit alpha%2C transcript variant X3
100159068	LOC100159068	geranylgeranyl transferase type-2 subunit alpha
100159070	LOC100159070	protein yellow
100159071	LOC100159071	E3 ubiquitin-protein ligase CBL-B
100159074	LOC100159074	uncharacterized LOC100159074
100159075	LOC100159075	major facilitator superfamily domain-containing protein 6-like protein B%2C transcript variant X2
100159076	LOC100159076	glucose dehydrogenase [FAD%2C quinone]-like
100159077	LOC100159077	uncharacterized peptidase C1-like protein F26E4.3%2C transcript variant X1
100159080	LOC100159080	N6-adenosine-methyltransferase 70 kDa subunit%2C transcript variant X1
100159081	LOC100159081	electron transfer flavoprotein beta subunit lysine methyltransferase
100159083	LOC100159083	regulator of telomere elongation helicase 1 homolog
100159086	LOC100159086	zinc finger BED domain-containing protein 5-like
100159087	LOC100159087	uncharacterized LOC100159087
100159088	LOC100159088	DHFR-coamplified protein-like
100159090	LOC100159090	kelch-like protein 2%2C transcript variant X2
100159092	LOC100159092	mpv17-like protein 2%2C transcript variant X1
100159093	LOC100159093	protein ROP%2C transcript variant X1
100159094	LOC100159094	cathepsin B-like cysteine proteinase 3
100159095	LOC100159095	basic-leucine zipper transcription factor A
100159096	LOC100159096	progestin and adipoQ receptor family member 3
100159098	Nop56	nucleolar KKE/D repeat protein Nop56
100159099	LOC100159099	RNA polymerase II-associated protein 3%2C transcript variant X5
100159100	LOC100159100	LIM/homeobox protein Lhx9-like%2C transcript variant X2
100159102	LOC100159102	inositol-tetrakisphosphate 1-kinase-like
100159103	LOC100159103	membralin
100159104	LOC100159104	rRNA-processing protein FCF1 homolog
100159106	LOC100159106	solute carrier family 12 member 6%2C transcript variant X3
100159107	LOC100159107	translocation protein SEC63 homolog
100159108	LOC100159108	U2 small nuclear ribonucleoprotein A-like%2C transcript variant X1
100159109	LOC100159109	cell wall protein RBR3%2C transcript variant X1
100159110	LOC100159110	uncharacterized protein LOC100159110
100159114	LOC100159114	geranylgeranyl transferase type-2 subunit beta
100159115	LOC100159115	la protein homolog%2C transcript variant X2
100159117	LOC100159117	protein Wnt-16%2C transcript variant X1
100159118	LOC100159118	putative RNA polymerase II subunit B1 CTD phosphatase RPAP2 homolog%2C transcript variant X1
100159119	LOC100159119	RRP15-like protein
100159120	LOC100159120	cAMP-dependent protein kinase catalytic subunit%2C transcript variant X1
100159122	LOC100159122	myrosinase 1%2C transcript variant X2
100159123	LOC100159123	uncharacterized LOC100159123%2C transcript variant X2
100159124	LOC100159124	bifunctional heparan sulfate N-deacetylase/N-sulfotransferase
100159128	LOC100159128	alkylglycerol monooxygenase-like%2C transcript variant X1
100159129	LOC100159129	uncharacterized LOC100159129
100159131	LOC100159131	uncharacterized LOC100159131%2C transcript variant X2
100159133	LOC100159133	SET and MYND domain-containing protein 4
100159134	LOC100159134	monocarboxylate transporter 12
100159135	LOC100159135	E3 ubiquitin-protein ligase Su(dx)
100159136	LOC100159136	recQ-mediated genome instability protein 1%2C transcript variant X3
100159138	LOC100159138	amino acid transporter%2C transcript variant X1
100159139	LOC100159139	high affinity cationic amino acid transporter 1
100159140	LOC100159140	maternal protein pumilio%2C transcript variant X4
100159141	LOC100159141	macoilin-1%2C transcript variant X2
100159142	LOC100159142	probable low-specificity L-threonine aldolase 2%2C transcript variant X2
100159143	LOC100159143	beta-1%2C4-galactosyltransferase 7
100159144	LOC100159144	probable elongator complex protein 2%2C transcript variant X2
100159145	LOC100159145	acyl carrier protein%2C mitochondrial-like
100159146	LOC100159146	fatty acid synthase-like%2C transcript variant X1
100159148	LOC100159148	nuclear pore glycoprotein p62-like
100159149	LOC100159149	limulus clotting factor C-like
100159150	LOC100159150	DNA replication complex GINS protein PSF2
100159151	LOC100159151	WD repeat-containing protein 46
100159152	LOC100159152	proton-coupled amino acid transporter 4-like%2C transcript variant X3
100159153	LOC100159153	26S proteasome non-ATPase regulatory subunit 1-like
100159154	LOC100159154	puratrophin-1
100159157	LOC100159157	WD and tetratricopeptide repeats protein 1-like
100159159	LOC100159159	histone-lysine N-methyltransferase SETD1B-A%2C transcript variant X2
100159160	LOC100159160	probable cyclin-dependent serine/threonine-protein kinase DDB_G0292550
100159162	LOC100159162	uncharacterized LOC100159162
100159163	LOC100159163	kynurenine/alpha-aminoadipate aminotransferase%2C mitochondrial%2C transcript variant X1
100159165	LOC100159165	UBX domain-containing protein 1-like
100159166	LOC100159166	serine/threonine-protein phosphatase 4 catalytic subunit%2C transcript variant X2
100159168	LOC100159168	metaxin 2-like
100159169	LOC100159169	vascular endothelial growth factor receptor 1
100159170	LOC100159170	nuclear distribution protein nudE homolog 1
100159171	LOC100159171	uncharacterized LOC100159171
100159172	LOC100159172	zinc finger protein OZF-like%2C transcript variant X2
100159173	LOC100159173	nuclear pore complex protein Nup93%2C transcript variant X1
100159176	LOC100159176	splicing factor 3A subunit 2%2C transcript variant X1
100159177	LOC100159177	putative uncharacterized protein DDB_G0289263
100159178	LOC100159178	lactase-phlorizin hydrolase%2C transcript variant X1
100159179	LOC100159179	T-complex protein 1 subunit zeta
100159180	LOC100159180	proprotein convertase subtilisin/kexin type 6-like
100159182	LOC100159182	sterile alpha and TIR motif-containing protein 1-like%2C transcript variant X1
100159183	LOC100159183	N-alpha-acetyltransferase 30-like
100159184	LOC100159184	neprilysin-11%2C transcript variant X1
100159186	LOC100159186	probable transaldolase%2C transcript variant X2
100159187	LOC100159187	chondroitin proteoglycan 2
100159188	LOC100159188	high affinity cationic amino acid transporter 1-like
100159189	LOC100159189	corepressor interacting with RBPJ 1
100159190	LOC100159190	helix-loop-helix protein 2%2C transcript variant X1
100159191	LOC100159191	zinc finger protein 271-like
100159192	LOC100159192	T-complex protein 1 subunit beta
100159193	LOC100159193	cyclophilin-10-like
100159194	LOC100159194	transcription termination factor 2-like
100159195	LOC100159195	transmembrane protein 179-like
100159196	LOC100159196	calcium-binding mitochondrial carrier protein SCaMC-1-B-like
100159197	LOC100159197	cystathionine gamma-lyase%2C transcript variant 2
100159200	LOC100159200	uncharacterized LOC100159200
100159201	LOC100159201	lachesin%2C transcript variant X4
100159202	LOC100159202	histidine triad protein 4-like%2C transcript variant X1
100159203	LOC100159203	zinc finger X-linked protein ZXDB%2C transcript variant X2
100159205	LOC100159205	NADH-cytochrome b5 reductase-like%2C transcript variant 2
100159206	LOC100159206	polyadenylate-binding protein-like
100159207	LOC100159207	probable peroxisomal acyl-coenzyme A oxidase 1
100159208	Parva	parvin%2C alpha
100159210	LOC100159210	uncharacterized LOC100159210
100159211	LOC100159211	glycerophosphocholine phosphodiesterase GPCPD1%2C transcript variant X2
100159213	LOC100159213	nose resistant to fluoxetine protein 6
100159214	LOC100159214	uncharacterized protein LOC100159214
100159215	LOC100159215	cytochrome P450 4C1-like
100159216	LOC100159216	A disintegrin and metalloproteinase with thrombospondin motifs 14-like%2C transcript variant X1
100159217	LOC100159217	signal recognition particle 54 kDa protein
100159218	LOC100159218	ferredoxin-like
100159219	LOC100159219	protein TSSC1%2C transcript variant X2
100159220	LOC100159220	polyadenylate-binding protein 2-B%2C transcript variant X3
100159221	LOC100159221	syntaxin
100159222	LOC100159222	choline O-acetyltransferase
100159225	LOC100159225	5-hydroxytryptamine receptor 2A-like
100159226	LOC100159226	probable cytochrome P450 6a13%2C transcript variant X2
100159227	LOC100159227	kelch-like protein 17%2C transcript variant X1
100159228	LOC100159228	protein arginine N-methyltransferase 5%2C transcript variant X1
100159229	LOC100159229	ATP synthase subunit alpha%2C mitochondrial
100159230	LOC100159230	lipoma HMGIC fusion partner-like 2 protein-like%2C transcript variant X1
100159231	LOC100159231	Krueppel-like factor 4
100159232	LOC100159232	eukaryotic translation initiation factor 4 gamma 3%2C transcript variant X1
100159233	LOC100159233	zinc finger protein 2-like
100159234	LOC100159234	RNA-binding protein fusilli%2C transcript variant X1
100159235	LOC100159235	putative sodium-coupled neutral amino acid transporter 10%2C transcript variant X1
100159237	LOC100159237	G1/S-specific cyclin-E%2C transcript variant X1
100159238	LOC100159238	thioredoxin domain-containing protein 17-like
100159239	LOC100159239	esterase E4
100159241	LOC100159241	paired box protein Pax-5%2C transcript variant X1
100159243	LOC100159243	feline leukemia virus subgroup C receptor-related protein 2
100159244	LOC100159244	leucine-rich repeats and immunoglobulin-like domains protein 2%2C transcript variant X1
100159245	LOC100159245	golgin subfamily A member 4%2C transcript variant X3
100159246	LOC100159246	nucleoprotein TPR-like
100159248	LOC100159248	cytochrome P450 protein
100159249	LOC100159249	brefeldin A-inhibited guanine nucleotide-exchange protein 3%2C transcript variant X2
100159250	LOC100159250	GPI ethanolamine phosphate transferase 2%2C transcript variant X1
100159251	LOC100159251	jouberin-like
100159252	LOC100159252	putative glucose-6-phosphate 1-epimerase
100159253	LOC100159253	RNA-binding protein with serine-rich domain 1%2C transcript variant X2
100159254	LOC100159254	RNA-binding protein NOB1-like
100159255	LOC100159255	ubiquitin carboxyl-terminal hydrolase isozyme L5%2C transcript variant X4
100159256	LOC100159256	uncharacterized LOC100159256
100159257	LOC100159257	trifunctional nucleotide phosphoesterase protein YfkN%2C transcript variant X1
100159258	LOC100159258	ribosome biogenesis protein WDR12 homolog
100159259	LOC100159259	phospholipase A1 1-like
100159260	LOC100159260	arrestin domain-containing protein 3
100159261	LOC100159261	protein arginine N-methyltransferase 3%2C transcript variant X2
100159262	LOC100159262	acetyl-coenzyme A transporter 1
100159263	LOC100159263	flocculation protein FLO11%2C transcript variant X1
100159264	AANAT2	arylalkylamine N-acetyltransferase-like%2C transcript variant X2
100159265	LOC100159265	phosphatidylinositide phosphatase SAC1%2C transcript variant X1
100159268	LOC100159268	neuferricin
100159271	LOC100159271	autophagy-related protein 9A
100159273	LOC100159273	zinc finger protein 706%2C transcript variant X2
100159274	LOC100159274	ribosome-releasing factor 2%2C mitochondrial%2C transcript variant X2
100159275	LOC100159275	probable ribonuclease ZC3H12C%2C transcript variant X1
100159277	LOC100159277	delta-1-pyrroline-5-carboxylate synthase%2C transcript variant X1
100159278	LOC100159278	serine/threonine-protein phosphatase 2A 56 kDa regulatory subunit epsilon isoform%2C transcript variant X3
100159279	LOC100159279	alpha-actinin%2C sarcomeric%2C transcript variant X2
100159280	LOC100159280	resistance to inhibitors of cholinesterase protein 3%2C transcript variant X2
100159282	LOC100159282	cuticular protein 50
100159283	LOC100159283	G-protein coupled receptor-like
100159285	LOC100159285	transcription factor Dp-1-like
100159286	LOC100159286	organic cation transporter protein%2C transcript variant X4
100159287	LOC100159287	uncharacterized LOC100159287
100159288	LOC100159288	high affinity cationic amino acid transporter 1-like
100159289	LOC100159289	neuropeptide FF receptor 2-like
100159291	Uqcc	ubiquinol-cytochrome c reductase complex chaperone
100159292	Det	deterin%2C transcript variant 2
100159293	LOC100159293	CG17180-like
100159296	LOC100159296	cleavage stimulation factor subunit 2
100159297	LOC100159297	cAMP-responsive element-binding protein-like
100159298	LOC100159298	N-acetylglucosamine-6-phosphate deacetylase
100159299	LOC100159299	KIAA0174-like
100159302	LOC100159302	PDZ domain-containing protein GIPC1
100159303	LOC100159303	transmembrane protein 192-like
100159304	LOC100159304	DDRGK domain-containing protein 1-like
100159306	LOC100159306	transcriptional regulator ATRX homolog
100159307	LOC100159307	methyltransferase-like protein 23
100159309	Hspe1	heat shock 10kDa protein 1
100159310	LOC100159310	carnitine O-palmitoyltransferase 2%2C mitochondrial
100159311	LOC100159311	F-actin-capping protein subunit beta
100159312	LOC100159312	glycine-rich cell wall structural protein-like
100159313	LOC100159313	beta-1%2C4-N-acetylgalactosaminyltransferase bre-4
100159314	LOC100159314	NADH dehydrogenase [ubiquinone] 1 alpha subcomplex assembly factor 5
100159315	LOC100159315	troponin C
100159316	LOC100159316	uncharacterized LOC100159316
100159317	LOC100159317	influenza virus NS1A-binding protein%2C transcript variant X1
100159318	pdp1	par domain protein 1%2C transcript variant X1
100159320	LOC100159320	ribosome biogenesis protein TSR3 homolog%2C transcript variant X1
100159321	LOC100159321	myosin 21%2C transcript variant X2
100159323	LOC100159323	glycine receptor subunit beta-type 4-like
100159324	LOC100159324	myosin-J heavy chain
100159325	LOC100159325	lysine-specific demethylase 4C-like%2C transcript variant X2
100159326	LOC100159326	FH1/FH2 domain-containing protein 3%2C transcript variant X3
100159327	LOC100159327	uncharacterized LOC100159327%2C transcript variant X3
100159328	LOC100159328	membrane-associated ring finger (C3HC4) 5-like
100159329	Spcs1	signal peptidase complex subunit 1 homolog
100159330	LOC100159330	gastric triacylglycerol lipase
100159331	LOC100159331	uncharacterized LOC100159331%2C transcript variant X3
100159332	LOC100159332	bifunctional lycopene cyclase/phytoene synthase
100159333	LOC100159333	cytochrome P450 307a1-like
100159334	LOC100159334	retinal rod rhodopsin-sensitive cGMP 3'%2C5'-cyclic phosphodiesterase subunit delta-like
100159336	LOC100159336	DNA damage-binding protein 1-like
100159337	Csp	cysteine string protein%2C transcript variant 1
100159338	LOC100159338	gamma-interferon-inducible lysosomal thiol reductase
100159339	LOC100159339	probable malonyl-CoA-acyl carrier protein transacylase%2C mitochondrial
100159340	LOC100159340	cAMP-dependent protein kinase catalytic subunit beta-like
100159344	LOC100159344	uncharacterized LOC100159344
100159345	LOC100159345	copper-transporting ATPase 1%2C transcript variant X1
100159346	LOC100159346	15-hydroxyprostaglandin dehydrogenase [NAD(+)]
100159347	LOC100159347	zinc finger protein 120%2C transcript variant X1
100159348	LOC100159348	protein Hook homolog 3
100159349	LOC100159349	G-protein coupled receptor Mth2
100159350	LOC100159350	LON peptidase N-terminal domain and RING finger protein 1-like%2C transcript variant X4
100159351	LOC100159351	plant intracellular Ras-group-related LRR protein 6
100159352	LOC100159352	maltase A2-like
100159353	LOC100159353	angiotensin-converting enzyme
100159355	LOC100159355	neuromedin-U receptor 2%2C transcript variant X1
100159356	LOC100159356	UPF0598 protein C8orf82 homolog
100159357	LOC100159357	1%2C5-anhydro-D-fructose reductase
100159359	LOC100159359	pre-mRNA-processing-splicing factor 8%2C transcript variant X1
100159360	LOC100159360	uncharacterized LOC100159360
100159361	LOC100159361	rho guanine nucleotide exchange factor 17
100159364	LOC100159364	AT-rich interactive domain-containing protein 4B%2C transcript variant X1
100159365	LOC100159365	uncharacterized LOC100159365
100159366	LOC100159366	protein angel
100159367	LOC100159367	junctional adhesion molecule A
100159368	LOC100159368	SPARC-related modular calcium-binding protein 2%2C transcript variant X1
100159369	LOC100159369	immunoglobulin superfamily containing leucine-rich repeat protein 2
100159370	LOC100159370	NADH dehydrogenase [ubiquinone] iron-sulfur protein 6%2C mitochondrial
100159371	LOC100159371	uncharacterized LOC100159371
100159372	LOC100159372	protein 60A
100159373	LOC100159373	beta-1%2C4-glucuronyltransferase 1%2C transcript variant X1
100159374	LOC100159374	uncharacterized LOC100159374%2C transcript variant X2
100159375	LOC100159375	glucose-6-phosphate 1-dehydrogenase
100159378	LOC100159378	putative uncharacterized protein DDB_G0282133%2C transcript variant X1
100159379	LOC100159379	putative ATPase N2B%2C transcript variant X1
100159380	LOC100159380	facilitated trehalose transporter Tret1
100159381	LOC100159381	eukaryotic translation initiation factor 3 subunit D
100159382	LOC100159382	Golgi phosphoprotein 3 homolog sauron
100159383	LOC100159383	cadherin-23%2C transcript variant X1
100159384	LOC100159384	palmitoyltransferase ZDHHC18%2C transcript variant X1
100159385	LOC100159385	ADP-ribose pyrophosphatase%2C mitochondrial
100159386	LOC100159386	protein canopy homolog 4-like
100159387	LOC100159387	probable cytochrome P450 6a13
100159388	LOC100159388	neuromedin-K receptor-like%2C transcript variant X1
100159389	LOC100159389	barrier-to-autointegration factor%2C transcript variant X2
100159390	LOC100159390	transcription factor E2F5
100159391	LOC100159391	programmed cell death 6-interacting protein
100159393	LOC100159393	syntaxin-binding protein 5%2C transcript variant X1
100159394	LOC100159394	maltase-like
100159395	LOC100159395	serine/threonine-protein phosphatase 2A 56 kDa regulatory subunit gamma isoform
100159396	LOC100159396	dual specificity mitogen-activated protein kinase kinase dSOR1
100159398	LOC100159398	CG3893-like
100159399	LOC100159399	MPA13 allergen-like
100159400	LOC100159400	uncharacterized LOC100159400
100159401	LOC100159401	neural-cadherin-like
100159402	LOC100159402	ubiquitin-like protein ATG12
100159403	LOC100159403	K-ras-like%2C transcript variant X2
100159404	LOC100159404	kelch-like protein 3%2C transcript variant X2
100159405	LOC100159405	katanin p60 ATPase-containing subunit A-like 2
100159407	LOC100159407	WD repeat-containing protein 73
100159409	LOC100159409	synapse-associated protein of 47 kDa%2C transcript variant X5
100159410	LOC100159410	40S ribosomal protein S9%2C transcript variant X1
100159411	LOC100159411	ADP/ATP translocase 3-like
100159412	LOC100159412	protein-lysine methyltransferase METTL21D
100159413	LOC100159413	uncharacterized LOC100159413%2C transcript variant X1
100159414	Rab14	Rab-protein 14%2C transcript variant 4
100159415	LOC100159415	ring canal kelch homolog%2C transcript variant X1
100159416	LOC100159416	uncharacterized protein C6orf136 homolog
100159417	LOC100159417	uncharacterized LOC100159417%2C transcript variant X1
100159418	LOC100159418	ATP-dependent RNA helicase vasa
100159419	LOC100159419	transmembrane protein 50A-like
100159421	LOC100159421	glutathione S-transferase-like%2C transcript variant X1
100159422	LOC100159422	zinc finger protein 2-like%2C transcript variant X2
100159423	LOC100159423	uncharacterized LOC100159423
100159424	LOC100159424	zinc finger CCCH domain-containing protein 14%2C transcript variant X2
100159425	LOC100159425	eukaryotic translation initiation factor 3 subunit 2 beta-like
100159427	LOC100159427	probable RNA helicase armi%2C transcript variant X2
100159428	LOC100159428	neural cell adhesion molecule 1%2C transcript variant X1
100159429	LOC100159429	uncharacterized LOC100159429%2C transcript variant X2
100159430	LOC100159430	mediator of RNA polymerase II transcription subunit 28-like
100159431	LOC100159431	uncharacterized protein DDB_G0271670
100159432	LOC100159432	twist-related protein 2
100159434	LOC100159434	dnaJ homolog subfamily C member 11
100159435	LOC100159435	facilitated trehalose transporter Tret1
100159439	LOC100159439	CG8360-like%2C transcript variant X3
100159441	LOC100159441	facilitated trehalose transporter Tret1%2C transcript variant X1
100159443	LOC100159443	vesicular glutamate transporter 1%2C transcript variant X1
100159444	LOC100159444	uncharacterized LOC100159444%2C transcript variant X1
100159445	LOC100159445	zinc finger protein 271-like
100159446	LOC100159446	polycomb group RING finger protein 3
100159447	LOC100159447	peroxidase
100159449	LOC100159449	40S ribosomal protein S23-like
100159450	LOC100159450	sterile alpha and TIR motif-containing protein 1-like
100159451	LOC100159451	arfaptin-2%2C transcript variant X2
100159452	LOC100159452	cleft lip and palate transmembrane protein 1-like protein%2C transcript variant X3
100159454	LOC100159454	pyrazinamidase/nicotinamidase%2C transcript variant X3
100159455	LOC100159455	leucine-rich repeat-containing protein 55%2C transcript variant X1
100159456	LOC100159456	tripeptidyl-peptidase 2
100159458	LOC100159458	DNA repair protein REV1%2C transcript variant X2
100159459	LOC100159459	RNA cytidine acetyltransferase%2C transcript variant X1
100159460	LOC100159460	regulator of nonsense transcripts 3B
100159461	LOC100159461	MFS-type transporter SLC18B1
100159462	LOC100159462	probable serine/threonine-protein kinase DDB_G0282963
100159463	LOC100159463	UDP-glucuronosyltransferase 2B4%2C transcript variant X1
100159465	LOC100159465	uncharacterized LOC100159465
100159466	LOC100159466	signal recognition particle 14 kDa protein-like
100159468	LOC100159468	LMBR1 domain-containing protein 2 homolog
100159469	LOC100159469	protein strawberry notch
100159470	LOC100159470	vacuolar protein sorting-associated protein 54
100159471	LOC100159471	formin-2
100159472	LOC100159472	osiris 6-like
100159475	LOC100159475	kelch-like protein 2%2C transcript variant X1
100159476	LOC100159476	uncharacterized LOC100159476%2C transcript variant X3
100159477	LOC100159477	protein scabrous
100159478	LOC100159478	filamentous growth regulator 23
100159479	LOC100159479	ER membrane protein complex subunit 1%2C transcript variant X2
100159480	LOC100159480	pterin-4-alpha-carbinolamine dehydratase%2C transcript variant X1
100159481	LOC100159481	exonuclease 1
100159482	LOC100159482	PR domain zinc finger protein 1
100159483	LOC100159483	rac GTPase-activating protein 1%2C transcript variant X1
100159484	LOC100159484	bifunctional coenzyme A synthase
100159485	LOC100159485	uncharacterized protein LOC100159485
100159487	LOC100159487	homeobox protein SIX6
100159488	LOC100159488	DNA topoisomerase I%2C mitochondrial%2C transcript variant X2
100159489	LOC100159489	TNF receptor-associated factor 4
100159490	AANAT3	uncharacterized LOC100159490%2C transcript variant X3
100159491	LOC100159491	cytoplasmic FMR1-interacting protein
100159492	LOC100159492	uncharacterized LOC100159492%2C transcript variant X1
100159493	LOC100159493	uncharacterized LOC100159493%2C transcript variant X1
100159494	LOC100159494	zinc finger protein 678
100159495	LOC100159495	mitochondrial thiamine pyrophosphate carrier-like%2C transcript variant X3
100159498	LOC100159498	SWI/SNF-related matrix-associated actin-dependent regulator of chromatin subfamily A-like protein 1
100159499	LOC100159499	brain-specific homeobox protein homolog
100159500	LOC100159500	endoribonuclease Dcr-1-like
100159501	LOC100159501	kelch-like protein 2%2C transcript variant X2
100159502	LOC100159502	uncharacterized LOC100159502
100159503	LOC100159503	lamin-B receptor%2C transcript variant X1
100159504	LOC100159504	histone-lysine N-methyltransferase KMT5B-like
100159505	LOC100159505	sin3 histone deacetylase corepressor complex component SDS3-like
100159506	LOC100159506	cytochrome P450 4C1%2C transcript variant X2
100159507	LOC100159507	ATP-dependent RNA helicase Ddx1
100159508	LOC100159508	ABC transporter G family member 23
100159509	LOC100159509	DNA repair endonuclease XPF
100159510	LOC100159510	ATP-dependent (S)-NAD(P)H-hydrate dehydratase
100159512	LOC100159512	ATP synthase subunit b%2C mitochondrial-like
100159513	LOC100159513	xaa-Pro aminopeptidase 1%2C transcript variant X1
100159514	LOC100159514	protein SERAC1
100159515	LOC100159515	uncharacterized LOC100159515%2C transcript variant X2
100159516	LOC100159516	serine proteinase stubble-like
100159518	LOC100159518	alpha-tocopherol transfer protein-like%2C transcript variant X2
100159519	LOC100159519	alpha-protein kinase 1
100159520	LOC100159520	high mobility group protein A-like
100159521	LOC100159521	WW domain-binding protein 4
100159522	LOC100159522	septin-7%2C transcript variant X4
100159523	LOC100159523	cAMP-dependent protein kinase type I regulatory subunit%2C transcript variant X1
100159524	LOC100159524	nuclear protein 1
100159525	LOC100159525	U3 small nucleolar RNA-associated protein 14 homolog C%2C transcript variant X1
100159526	cp62	cuticular protein 62
100159527	LOC100159527	pupal cuticle protein 27-like
100159528	LOC100159528	39S ribosomal protein L9%2C mitochondrial
100159530	LOC100159530	UV-stimulated scaffold protein A-like
100159531	LOC100159531	myosin 3%2C transcript variant X1
100159533	LOC100159533	coatomer subunit beta-like
100159535	LOC100159535	GTP-binding protein Di-Ras2
100159536	LOC100159536	ribosomal protein L44e-like%2C transcript variant X1
100159537	LOC100159537	UPF0553 protein v1g230591%2C transcript variant X1
100159540	LOC100159540	ras-related protein Rab-7L1-like%2C transcript variant X1
100159541	LOC100159541	acyl-CoA synthetase short-chain family member 3%2C mitochondrial%2C transcript variant X2
100159542	LOC100159542	serine/threonine-protein kinase unc-51
100159544	Rpl37	ribosomal protein L37
100159545	LOC100159545	disks large-associated protein 5
100159546	LOC100159546	centromere/kinetochore protein zw10 homolog
100159547	LOC100159547	ectopic P granules protein 5 homolog
100159549	LOC100159549	cytosolic carboxypeptidase NnaD-like
100159550	LOC100159550	exonuclease 3'-5' domain-containing protein 2%2C transcript variant X3
100159551	LOC100159551	E3 ubiquitin-protein ligase rnf146-like
100159552	LOC100159552	RING finger protein 181-like
100159553	LOC100159553	uncharacterized LOC100159553
100159554	Luc7l	LUC7-like (S. cerevisiae)
100159555	LOC100159555	T-cell immunomodulatory protein
100159556	LOC100159556	plasminogen activator inhibitor 2 type A-like%2C transcript variant X1
100159557	LOC100159557	histidine decarboxylase%2C transcript variant X2
100159558	LOC100159558	UDP-glucuronosyltransferase 2B2-like
100159559	LOC100159559	lysosomal alpha-mannosidase%2C transcript variant X3
100159560	LOC100159560	cystathionase-like
100159561	LOC100159561	GRIP and coiled-coil domain-containing protein 1%2C transcript variant X2
100159562	LOC100159562	galactosylgalactosylxylosylprotein 3-beta-glucuronosyltransferase I%2C transcript variant X1
100159563	LOC100159563	serine/threonine-protein phosphatase 6 regulatory ankyrin repeat subunit A-like
100159564	LOC100159564	glycogen debranching enzyme%2C transcript variant X1
100159565	LOC100159565	glycerol kinase-like
100159566	LOC100159566	talin-1-like
100159567	LOC100159567	uncharacterized LOC100159567
100159568	LOC100159568	mediator of RNA polymerase II transcription subunit 24%2C transcript variant X2
100159569	LOC100159569	inter-alpha-trypsin inhibitor heavy chain H4
100159570	LOC100159570	protein rhomboid
100159571	LOC100159571	ribosomal protein S15A-like
100159572	LOC100159572	uncharacterized LOC100159572
100159573	LOC100159573	protein kintoun
100159574	LOC100159574	26S proteasome non-ATPase regulatory subunit 11
100159575	LOC100159575	protein YIF1B
100159576	LOC100159576	inositol oxygenase
100159578	LOC100159578	dynein heavy chain 7%2C axonemal-like
100159579	LOC100159579	protein son of sevenless-like
100159580	LOC100159580	UDP-glucuronosyltransferase 2C1
100159581	LOC100159581	uncharacterized LOC100159581
100159582	LOC100159582	uncharacterized LOC100159582
100159583	LOC100159583	Golgi-specific brefeldin A-resistance guanine nucleotide exchange factor 1
100159584	LOC100159584	larval cuticle protein A2B-like
100159585	LOC100159585	polyadenylate-binding protein 4-like
100159587	LOC100159587	histone acetyltransferase-like
100159588	LOC100159588	uncharacterized LOC100159588
100159589	LOC100159589	metal transporter CNNM4%2C transcript variant X1
100159593	LOC100159593	wee1-like protein kinase%2C transcript variant X2
100159594	LOC100159594	hydroxysteroid dehydrogenase-like protein 2
100159595	LOC100159595	protein TSSC1
100159596	LOC100159596	synaptobrevin homolog YKT6%2C transcript variant X1
100159597	LOC100159597	neuroplastin%2C transcript variant X3
100159599	LOC100159599	rab-3A-interacting protein%2C transcript variant X1
100159603	LOC100159603	transducin-like enhancer protein 3
100159604	LOC100159604	cuticular protein 51
100159605	LOC100159605	heparan-alpha-glucosaminide N-acetyltransferase%2C transcript variant X4
100159606	LOC100159606	retinal homeobox protein Rx1%2C transcript variant X2
100159607	LOC100159607	protein TBRG4%2C transcript variant X2
100159608	LOC100159608	ATP-dependent DNA helicase Q4
100159609	LOC100159609	male-specific lethal 3 homolog
100159610	LOC100159610	acyl-CoA dehydrogenase family member 9%2C mitochondrial
100159612	LOC100159612	tropomyosin-1%2C transcript variant X2
100159613	LOC100159613	uncharacterized LOC100159613
100159614	LOC100159614	Protein FRG1 homolog-like%2C transcript variant X1
100159616	LOC100159616	cytochrome P450 315a1%2C mitochondrial
100159618	LOC100159618	calumenin-A
100159619	LOC100159619	phosphatidylethanolamine-binding protein-like
100159621	LOC100159621	5'-3' exoribonuclease 2 homolog
100159623	LOC100159623	ATP-dependent RNA helicase DDX19A
100159625	LOC100159625	neuropeptide Y receptor-like%2C transcript variant X2
100159626	LOC100159626	electron transfer flavoprotein-ubiquinone oxidoreductase%2C mitochondrial%2C transcript variant X2
100159627	LOC100159627	uncharacterized LOC100159627%2C transcript variant X2
100159628	Shmt1	serine hydroxymethyltransferase 1 (soluble)%2C transcript variant 3
100159629	cp18	cuticular protein 18
100159630	LOC100159630	vesicular glutamate transporter 1%2C transcript variant X2
100159631	LOC100159631	ubiquitin conjugation factor E4 A
100159632	LOC100159632	uncharacterized LOC100159632
100159633	LOC100159633	cytoplasmic dynein 1 intermediate chain%2C transcript variant X2
100159637	LOC100159637	fatty acyl-CoA reductase 1
100159638	LOC100159638	palmitoyltransferase ZDHHC15-like%2C transcript variant X1
100159639	LOC100159639	uncharacterized LOC100159639
100159640	LOC100159640	tyrosine-protein kinase transmembrane receptor Ror2
100159641	LOC100159641	endoplasmic reticulum resident protein 29
100159642	LOC100159642	uncharacterized LOC100159642%2C transcript variant X2
100159643	LOC100159643	short stature homeobox protein 2-like%2C transcript variant X2
100159644	LOC100159644	vacuolar protein sorting-associated protein 53 homolog
100159645	LOC100159645	mitochondrial ribosomal protein S7-like
100159646	LOC100159646	steroid dehydrogenase-like
100159647	LOC100159647	paramyosin%2C long form
100159648	LOC100159648	serine/threonine-protein kinase Warts-like
100159649	LOC100159649	ethanolaminephosphotransferase 1%2C transcript variant X2
100159650	LOC100159650	proteasome 25 kDa subunit
100159651	LOC100159651	alpha-1%2C6-mannosyl-glycoprotein 2-beta-N-acetylglucosaminyltransferase%2C transcript variant X1
100159652	LOC100159652	baculoviral IAP repeat-containing protein 3
100159653	LOC100159653	opsin%2C ultraviolet-sensitive
100159654	LOC100159654	tubulin beta chain-like
100159655	LOC100159655	venom serine carboxypeptidase-like
100159656	LOC100159656	otoferlin%2C transcript variant X1
100159657	LOC100159657	polypeptide N-acetylgalactosaminyltransferase 5%2C transcript variant X2
100159658	LOC100159658	GPI transamidase component PIG-T
100159659	LOC100159659	RNA polymerase-associated protein CTR9 homolog
100159660	LOC100159660	zinc finger protein 624
100159662	LOC100159662	uncharacterized LOC100159662
100159663	LOC100159663	neprilysin-2%2C transcript variant X1
100159664	LOC100159664	mitochondrial 2-oxoglutarate/malate carrier protein-like
100159666	LOC100159666	trimethylguanosine synthase
100159667	LOC100159667	proton-coupled amino acid transporter 4-like%2C transcript variant X2
100159668	LOC100159668	mucin-5AC%2C transcript variant X2
100159669	LOC100159669	protein unc-80 homolog
100159670	LOC100159670	mRNA cap guanine-N7 methyltransferase-like%2C transcript variant X1
100159671	LOC100159671	E3 ubiquitin-protein ligase NEDD4%2C transcript variant X1
100159673	LOC100159673	transmembrane and coiled-coil domain-containing protein 1-like
100159674	LOC100159674	exportin-7%2C transcript variant X2
100159675	LOC100159675	presequence protease%2C mitochondrial
100159676	LOC100159676	thyroid transcription factor 1
100159678	LOC100159678	uncharacterized LOC100159678%2C transcript variant X2
100159679	LOC100159679	uncharacterized LOC100159679%2C transcript variant X1
100159680	LOC100159680	protein MTO1 homolog%2C mitochondrial
100159681	LOC100159681	MOB kinase activator-like 3%2C transcript variant X1
100159682	LOC100159682	catalase
100159683	LOC100159683	ATP-dependent 6-phosphofructokinase-like
100159684	LOC100159684	viral A-type inclusion protein%2C putative
100159685	LOC100159685	takeout-like
100159686	LOC100159686	mitochondrial intermediate peptidase%2C transcript variant X1
100159687	LOC100159687	uncharacterized LOC100159687
100159688	LOC100159688	uncharacterized LOC100159688
100159689	LOC100159689	cleft lip and palate transmembrane protein 1 homolog
100159691	LOC100159691	UDP-glucuronosyltransferase 1-7C-like%2C transcript variant X1
100159692	LOC100159692	threonine aspartase 1%2C transcript variant X1
100159693	LOC100159693	histone-lysine N-methyltransferase 2C
100159694	LOC100159694	DNA N6-methyl adenine demethylase
100159695	LOC100159695	tryptophan 2%2C3-dioxygenase-like%2C transcript variant X1
100159696	LOC100159696	ATPase family AAA domain-containing protein 2-like%2C transcript variant X3
100159697	LOC100159697	TOM1-like protein 2
100159700	LOC100159700	acidic repeat-containing protein%2C transcript variant X6
100159701	LOC100159701	mitoferrin-1%2C transcript variant X1
100159702	LOC100159702	syntaxin-5-like%2C transcript variant X2
100159703	LOC100159703	putative sodium-dependent multivitamin transporter
100159704	LOC100159704	cullin-3-B
100159705	LOC100159705	ubiquitin-like protein 4A-like
100159706	LOC100159706	protein MEMO1
100159707	LOC100159707	mediator of RNA polymerase II transcription subunit 6
100159708	LOC100159708	tetratricopeptide repeat protein 8%2C transcript variant X2
100159709	LOC100159709	E3 ubiquitin-protein ligase UBR2
100159710	LOC100159710	ring canal kelch homolog
100159711	LOC100159711	CTD small phosphatase-like protein
100159712	LOC100159712	protein son of sevenless-like
100159713	LOC100159713	mitogen-activated protein kinase kinase kinase 7
100159714	Med8	mediator complex subunit 8
100159715	LOC100159715	uncharacterized protein LOC100159715
100159716	LOC100159716	synaptonemal complex protein 1%2C transcript variant X2
100159717	LOC100159717	transcription factor glial cells missing-like%2C transcript variant X2
100159718	LOC100159718	glutathione S-transferase 1-1-like
100159719	LOC100159719	neurochondrin homolog
100159720	LOC100159720	ubiquitin-like-conjugating enzyme ATG3
100159721	LOC100159721	sodium leak channel non-selective protein
100159722	LOC100159722	DNA repair protein RAD51 homolog 3%2C transcript variant X2
100159723	LOC100159723	vacuolar protein sorting-associated protein 8 homolog
100159724	LOC100159724	zinc finger protein 391%2C transcript variant X2
100159725	LOC100159725	DNA helicase MCM8%2C transcript variant X4
100159728	LOC100159728	facilitated trehalose transporter Tret1-2 homolog%2C transcript variant X2
100159729	LOC100159729	peroxisomal membrane protein 11B%2C transcript variant X2
100159730	LOC100159730	metabotropic glutamate receptor 4
100159731	LOC100159731	uncharacterized LOC100159731
100159732	LOC100159732	PXMP2/4 family protein 4
100159733	LOC100159733	phosphorylated CTD-interacting factor 1%2C transcript variant X1
100159734	Txndc15	thioredoxin domain containing 15
100159735	cp54	cuticular protein 54
100159736	LOC100159736	exosome complex component RRP41%2C transcript variant X1
100159738	LOC100159738	glutamate receptor 1
100159739	LOC100159739	protein zer-1 homolog
100159740	LOC100159740	structural maintenance of chromosomes protein 5
100159741	LOC100159741	NADPH--cytochrome P450 reductase
100159742	LOC100159742	uncharacterized LOC100159742
100159743	LOC100159743	aminopeptidase N%2C transcript variant X1
100159744	LOC100159744	short coiled-coil protein A
100159745	LOC100159745	alpha-protein kinase 1-like
100159746	cp68	cuticular protein 68
100159747	LOC100159747	C2 domain-containing protein 5%2C transcript variant X3
100159748	LOC100159748	coiled-coil domain-containing protein 149%2C transcript variant X1
100159749	LOC100159749	elongin C-like
100159750	LOC100159750	uncharacterized protein LOC100159750%2C transcript variant X2
100159751	LOC100159751	fatty-acid amide hydrolase 2-A
100159752	LOC100159752	uncharacterized protein LOC100159752%2C transcript variant X3
100159753	LOC100159753	uncharacterized LOC100159753
100159754	LOC100159754	tachykinin-like peptides receptor 86C%2C transcript variant X2
100159755	LOC100159755	uncharacterized LOC100159755%2C transcript variant X2
100159756	LOC100159756	uncharacterized LOC100159756
100159757	LOC100159757	inorganic pyrophosphatase
100159758	LOC100159758	uncharacterized LOC100159758%2C transcript variant X3
100159759	LOC100159759	uncharacterized LOC100159759%2C transcript variant X1
100159760	LOC100159760	23 kDa integral membrane protein
100159761	LOC100159761	arf-GAP domain and FG repeat-containing protein 1%2C transcript variant X1
100159762	LOC100159762	ubiquitin-conjugating enyzme E2r-like
100159764	LOC100159764	probable medium-chain specific acyl-CoA dehydrogenase%2C mitochondrial%2C transcript variant X1
100159766	LOC100159766	thioredoxin%2C mitochondrial-like
100159768	LOC100159768	protein HEXIM%2C transcript variant X2
100159769	LOC100159769	laminin subunit beta-1
100159770	LOC100159770	tetratricopeptide repeat protein 21B%2C transcript variant X2
100159771	LOC100159771	DNA polymerase delta catalytic subunit
100159773	LOC100159773	pleckstrin homology domain-containing family M member 1%2C transcript variant X2
100159774	LOC100159774	H/ACA ribonucleoprotein complex subunit 2-like
100159775	LOC100159775	putative uncharacterized protein DDB_G0277255
100159776	LOC100159776	PCI domain-containing protein 2%2C transcript variant X1
100159777	LOC100159777	calcium uptake protein 3%2C mitochondrial%2C transcript variant X1
100159778	LOC100159778	glycogen phosphorylase%2C transcript variant X1
100159779	LOC100159779	uncharacterized LOC100159779
100159782	LOC100159782	splicing factor U2AF 50 kDa subunit%2C transcript variant X1
100159783	LOC100159783	sorbitol dehydrogenase
100159785	LOC100159785	UPF0505 protein C16orf62 homolog
100159787	LOC100159787	myotrophin-like%2C transcript variant X1
100159788	LOC100159788	probable trans-2-enoyl-CoA reductase%2C mitochondrial
100159789	LOC100159789	uncharacterized LOC100159789
100159790	LOC100159790	ATP-binding cassette sub-family A member 3%2C transcript variant X1
100159791	LOC100159791	uncharacterized LOC100159791
100159795	LOC100159795	protein phosphatase 1 regulatory subunit 3B%2C transcript variant X3
100159796	LOC100159796	G-protein coupled receptor Mth-like
100159797	LOC100159797	putative fatty acyl-CoA reductase CG5065
100159798	LOC100159798	probable phenylalanine--tRNA ligase%2C mitochondrial
100159799	LOC100159799	replication factor C subunit 3
100159800	LOC100159800	uncharacterized protein LOC100159800
100159801	LOC100159801	gamma-glutamyltranspeptidase 1-like
100159803	LOC100159803	peroxidase
100159804	LOC100159804	uncharacterized LOC100159804
100159805	LOC100159805	uncharacterized LOC100159805%2C transcript variant X1
100159806	LOC100159806	succinyl-CoA:3-ketoacid coenzyme A transferase 1%2C mitochondrial
100159807	LOC100159807	uncharacterized LOC100159807
100159808	LOC100159808	mRNA export factor-like
100159809	LOC100159809	zinc finger protein 2 homolog
100159810	LOC100159810	glutamine synthetase-like
100159811	LOC100159811	neuroligin-1-like
100159812	LOC100159812	tetratricopeptide repeat protein 39C-like%2C transcript variant X3
100159813	Tomm20	translocase of outer mitochondrial membrane 20 homolog
100159814	LOC100159814	sodium-independent sulfate anion transporter%2C transcript variant X3
100159815	LOC100159815	acetylcholinesterase 1
100159817	LOC100159817	probable RNA-binding protein 19%2C transcript variant X2
100159818	LOC100159818	dystroglycan
100159821	LOC100159821	long-chain-fatty-acid--CoA ligase 5
100159822	LOC100159822	putative ATP-dependent RNA helicase DHX30
100159824	LOC100159824	cullin-associated NEDD8-dissociated protein 1
100159825	Mrpl55	39S ribosomal protein L55%2C mitochondrial
100159826	LOC100159826	uncharacterized LOC100159826
100159827	LOC100159827	uncharacterized LOC100159827%2C transcript variant X4
100159828	LOC100159828	glucose dehydrogenase [FAD%2C quinone]
100159829	LOC100159829	ubiquitin carboxyl-terminal hydrolase 5%2C transcript variant X1
100159830	LOC100159830	probable ATP-dependent helicase PF08_0048
100159832	LOC100159832	transferrin%2C transcript variant X1
100159833	LOC100159833	cathepsin B-like cysteine proteinase 5
100159835	LOC100159835	solute carrier family 26 member 10%2C transcript variant X1
100159836	LOC100159836	sentrin-specific protease 2-like
100159838	LOC100159838	leucine-rich repeat-containing protein 51-like
100159839	LOC100159839	esterase E4
100159840	LOC100159840	protein phosphatase 1L
100159841	LOC100159841	4-coumarate--CoA ligase%2C transcript variant X1
100159842	LOC100159842	DNA polymerase epsilon subunit 2
100159843	LOC100159843	28S ribosomal protein S29%2C mitochondrial
100159845	LOC100159845	26S proteasome non-ATPase regulatory subunit 14
100159847	LOC100159847	soluble nsf attachment protein (snap)-like
100159848	LOC100159848	zinc finger protein 569%2C transcript variant X1
100159849	LOC100159849	co-chaperone protein daf-41
100159850	LOC100159850	cathepsin B-like
100159851	LOC100159851	uncharacterized LOC100159851
100159852	LOC100159852	kinase D-interacting substrate of 220 kDa%2C transcript variant X4
100159853	LOC100159853	vacuolar sorting protein 4
100159854	LOC100159854	phytanoyl-CoA dioxygenase%2C peroxisomal-like
100159855	LOC100159855	fork head domain-containing protein FD4-like
100159856	LOC100159856	E3 ubiquitin-protein ligase RFWD3%2C transcript variant X2
100159857	LOC100159857	transcriptional repressor scratch 2-like%2C transcript variant X2
100159859	LOC100159859	zinc finger protein 300
100159860	LOC100159860	high mobility group protein 20A-like%2C transcript variant X5
100159861	LOC100159861	neurobeachin-like protein 1
100159862	LOC100159862	aminopeptidase N%2C transcript variant X1
100159863	LOC100159863	protein Wnt-1
100159864	LOC100159864	CTL-like protein 1
100159865	LOC100159865	katanin p60 ATPase-containing subunit A-like 1%2C transcript variant X3
100159868	LOC100159868	carbonic anhydrase-related protein 10%2C transcript variant X2
100159869	LOC100159869	protein phosphatase 1 regulatory subunit 16A
100159870	LOC100159870	cytochrome c oxidase assembly protein COX15 homolog
100159871	LOC100159871	menin
100159872	LOC100159872	uncharacterized LOC100159872
100159875	LOC100159875	apoptosis inhibitor 5
100159876	LOC100159876	U1 small nuclear ribonucleoprotein C
100159877	LOC100159877	alpha-mannosidase 2
100159878	LOC100159878	actin-related protein 2/3 complex subunit 3
100159880	LOC100159880	serine/threonine-protein kinase Genghis Khan%2C transcript variant X1
100159883	LOC100159883	histone H1A%2C sperm-like
100159884	LOC100159884	probable methylthioribulose-1-phosphate dehydratase%2C transcript variant X2
100159885	LOC100159885	suppressor of hairless protein-like
100159886	LOC100159886	venom protease-like%2C transcript variant X3
100159887	LOC100159887	H(+)/Cl(-) exchange transporter 7-like
100159888	LOC100159888	AP-1 complex subunit gamma-1%2C transcript variant X1
100159889	LOC100159889	protein prickle%2C transcript variant X2
100159890	LOC100159890	ATP synthase subunit gamma%2C mitochondrial-like
100159892	LOC100159892	small glutamine-rich tetratricopeptide repeat-containing protein alpha
100159893	LOC100159893	nitrogen permease regulator 3-like protein
100159894	LOC100159894	GPI mannosyltransferase 3%2C transcript variant X1
100159895	LOC100159895	uncharacterized LOC100159895%2C transcript variant X2
100159897	LOC100159897	UDP-glucuronosyltransferase 2B2
100159898	LOC100159898	carboxypeptidase D
100159899	LOC100159899	uncharacterized LOC100159899%2C transcript variant X2
100159900	LOC100159900	myosin 20
100159901	LOC100159901	LMBR1 domain-containing protein 2 homolog
100159902	LOC100159902	neural proliferation differentiation and control protein 1%2C transcript variant X1
100159903	LOC100159903	proton-associated sugar transporter A%2C transcript variant X1
100159904	LOC100159904	protein PTCD3 homolog%2C mitochondrial
100159905	LOC100159905	protein takeout
100159906	LOC100159906	probable 28S rRNA (cytosine(4447)-C(5))-methyltransferase
100159910	LOC100159910	WASH complex subunit 7
100159911	LOC100159911	peroxidase-like
100159913	LOC100159913	uncharacterized protein LOC100159913
100159914	LOC100159914	cuticular protein-like
100159915	LOC100159915	transcription initiation factor TFIID subunit 4%2C transcript variant X1
100159916	LOC100159916	muscarinic acetylcholine receptor M2%2C transcript variant X4
100159917	LOC100159917	dynein regulatory complex subunit 7-like
100159918	LOC100159918	protein timeless homolog%2C transcript variant X2
100159919	LOC100159919	inositol polyphosphate 5-phosphatase OCRL-1%2C transcript variant X2
100159920	LOC100159920	histone deacetylase Rpd3-like
100159921	LOC100159921	trypsin-3-like
100159922	LOC100159922	acetyl-coenzyme A transporter 1
100159923	LOC100159923	cuticle protein 1
100159924	LOC100159924	cyclin-dependent kinases regulatory subunit
100159925	LOC100159925	bifunctional glutamate/proline--tRNA ligase-like
100159926	LOC100159926	major facilitator superfamily domain-containing protein 6-like
100159927	LOC100159927	hormone-sensitive lipase%2C transcript variant X3
100159929	LOC100159929	protein 4.1 homolog%2C transcript variant X2
100159930	LOC100159930	uncharacterized LOC100159930
100159931	LOC100159931	trafficking protein particle complex subunit 8
100159932	LOC100159932	uncharacterized protein LOC100159932
100159933	LOC100159933	isocitrate dehydrogenase [NADP] cytoplasmic
100159934	LOC100159934	molybdenum cofactor sulfurase-like%2C transcript variant X2
100159935	LOC100159935	excitatory amino acid transporter 1%2C transcript variant X2
100159936	LOC100159936	GATA-binding factor C%2C transcript variant X1
100159937	LOC100159937	collagen alpha-1(IX) chain
100159938	LOC100159938	DNA-directed RNA polymerase III subunit RPC1
100159939	LOC100159939	helicase SRCAP-like
100159941	LOC100159941	nuclear pore complex protein nup98%2C transcript variant X1
100159942	LOC100159942	39S ribosomal protein L44%2C mitochondrial
100159943	LOC100159943	cathepsin B-like cysteine proteinase 4
100159944	LOC100159944	uncharacterized LOC100159944
100159947	LOC100159947	CG10903-like%2C transcript variant X1
100159948	LOC100159948	formin-J%2C transcript variant X2
100159949	LOC100159949	nitrilase homolog 1
100159951	LOC100159951	etoposide-induced protein 2.4 homolog
100159953	LOC100159953	glycine-rich cell wall structural protein 1.8-like%2C transcript variant X1
100159954	LOC100159954	enoyl-CoA hydratase%2C mitochondrial
100159955	LOC100159955	lysocardiolipin acyltransferase 1%2C transcript variant X4
100159957	LOC100159957	pre-mRNA branch site p14-like protein-like
100159958	LOC100159958	spermine oxidase%2C transcript variant X3
100159959	LOC100159959	C-Maf-inducing protein%2C transcript variant X2
100159960	LOC100159960	protein Peter pan
100159962	LOC100159962	ubiquitin-conjugating enzyme E2 g-like
100159963	LOC100159963	eukaryotic translation initiation factor 4E-1A-like
100159964	LOC100159964	farnesol dehydrogenase-like
100159965	LOC100159965	alpha-N-acetylgalactosaminidase%2C transcript variant X4
100159966	LOC100159966	3-phosphoinositide-dependent protein kinase 1%2C transcript variant X2
100159967	LOC100159967	proteasome subunit beta type 7%2C10-like
100159968	LOC100159968	AT-rich interactive domain-containing protein 1A-like
100159970	LOC100159970	amyloid protein-binding protein 2%2C transcript variant X2
100159972	LOC100159972	homocysteine S-methyltransferase YbgG
100159973	LOC100159973	gamma-aminobutyric acid receptor subunit gamma-3-like
100159974	LOC100159974	F-box/SPRY domain-containing protein 1
100159976	LOC100159976	ankyrin repeat domain-containing protein 50
100159977	LOC100159977	chromatin-remodeling complex ATPase chain Iswi-like
100159978	LOC100159978	cleavage stimulation factor subunit 1-like
100159979	LOC100159979	cyclin C-like
100159980	LOC100159980	uncharacterized LOC100159980
100159981	aralar1	calcium-binding mitochondrial carrier protein Aralar1
100159982	LOC100159982	uncharacterized LOC100159982%2C transcript variant X2
100159983	LOC100159983	chromobox protein homolog 1-like
100159984	LOC100159984	COP9 signalosome complex subunit 7-like
100159985	LOC100159985	myrosinase 1
100159986	Pfas	phosphoribosylformylglycinamidine synthase%2C transcript variant X1
100159987	LOC100159987	formin-J%2C transcript variant X2
100159988	LOC100159988	uncharacterized LOC100159988
100159989	LOC100159989	alpha-protein kinase 1-like
100159990	LOC100159990	39S ribosomal protein L54%2C mitochondrial-like
100159991	LOC100159991	legumain
100159992	LOC100159992	thioredoxin-related transmembrane protein 2 homolog
100159993	LOC100159993	UPF0587 protein C1orf123 homolog%2C transcript variant X1
100159994	LOC100159994	bystin
100159995	LOC100159995	DDB1- and CUL4-associated factor 13
100159996	LOC100159996	testicular acid phosphatase homolog%2C transcript variant X1
100159997	LOC100159997	E3 ubiquitin-protein ligase Topors%2C transcript variant X1
100159998	LOC100159998	ubiquitin carboxyl-terminal hydrolase 5-like
100159999	LOC100159999	putative nuclease HARBI1
100160001	LOC100160001	phosphatidylinositol 4%2C5-bisphosphate 3-kinase catalytic subunit delta isoform%2C transcript variant X2
100160002	LOC100160002	glucose dehydrogenase [FAD%2C quinone]%2C transcript variant X1
100160004	LOC100160004	protein Skeletor%2C isoforms B/C
100160005	LOC100160005	splicing factor U2af 38 kDa subunit
100160007	LOC100160007	transcription termination factor 4%2C mitochondrial
100160008	Nlp	nucleoplasmin
100160009	LOC100160009	uncharacterized LOC100160009
100160010	LOC100160010	ragulator complex protein LAMTOR4%2C transcript variant X1
100160011	LOC100160011	uncharacterized LOC100160011
100160013	LOC100160013	CG13392-like
100160014	LOC100160014	SH3 domain-containing RING finger protein 3%2C transcript variant X2
100160016	LOC100160016	phosphatidylinositol glycan%2C class P-like
100160017	LOC100160017	leucine-rich repeat-containing protein 59
100160018	LOC100160018	charged multivesicular body protein 5
100160019	LOC100160019	teneurin-m%2C transcript variant X3
100160020	LOC100160020	probable protein phosphatase 2C 6
100160021	LOC100160021	malate dehydrogenase%2C cytoplasmic%2C transcript variant X3
100160022	LOC100160022	kinesin-like protein KIF18A%2C transcript variant X1
100160026	LOC100160026	Sparc-like
100160027	LOC100160027	cytochrome c oxidase assembly protein COX11%2C mitochondrial
100160028	LOC100160028	calcitonin gene-related peptide type 1 receptor%2C transcript variant X3
100160029	LOC100160029	ring canal kelch protein%2C transcript variant X3
100160030	LOC100160030	uncharacterized LOC100160030
100160031	LOC100160031	protein FAM3C-like
100160032	Idgf	imaginal disk growth factor
100160033	LOC100160033	proton-coupled amino acid transporter 2-like%2C transcript variant X1
100160034	LOC100160034	phenoloxidase 2
100160035	LOC100160035	putative glutathione-specific gamma-glutamylcyclotransferase 2
100160037	LOC100160037	zinc finger protein 239%2C transcript variant X1
100160038	LOC100160038	galectin-9-like%2C transcript variant X1
100160039	LOC100160039	transforming protein Rho-like
100160040	LOC100160040	beta-galactosidase
100160041	LOC100160041	dihydrolipoyllysine-residue acetyltransferase component of pyruvate dehydrogenase complex%2C mitochondrial
100160043	LOC100160043	nuclear export mediator factor NEMF homolog
100160044	LOC100160044	small nuclear ribonucleoprotein Sm D-like protein%2C transcript variant X2
100160045	LOC100160045	sugar transporter SWEET1-like%2C transcript variant X1
100160046	LOC100160046	b(0%2C+)-type amino acid transporter 1%2C transcript variant X1
100160047	LOC100160047	CUGBP Elav-like family member 1%2C transcript variant X1
100160048	LOC100160048	neuronal acetylcholine receptor subunit beta-4
100160050	LOC100160050	tumor suppressor candidate 3
100160052	LOC100160052	attractin-like protein 1%2C transcript variant X1
100160053	LOC100160053	mitotic spindle assembly checkpoint protein MAD1
100160055	LOC100160055	elongation factor Tu
100160056	LOC100160056	lysosome membrane protein 2-like
100160057	LOC100160057	uncharacterized LOC100160057
100160059	LOC100160059	uncharacterized LOC100160059
100160060	LOC100160060	protein gustavus%2C transcript variant X2
100160061	LOC100160061	vacuolar fusion protein CCZ1 homolog
100160062	LOC100160062	thaumatin-like protein 1b
100160065	LOC100160065	mucin-5AC%2C transcript variant X1
100160066	LOC100160066	uncharacterized LOC100160066
100160070	LOC100160070	zinc finger protein 271-like
100160072	LOC100160072	homeobox protein six1
100160073	LOC100160073	uncharacterized LOC100160073
100160074	LOC100160074	S-phase kinase-associated protein 2
100160075	LOC100160075	vacuolar protein sorting-associated protein 13B
100160076	LOC100160076	armadillo repeat-containing protein 4-like%2C transcript variant X2
100160077	LOC100160077	serine/threonine-protein kinase PAK 2%2C transcript variant X2
100160078	LOC100160078	dual specificity protein phosphatase 12
100160079	LOC100160079	tubulointerstitial nephritis antigen-like%2C transcript variant X1
100160080	LOC100160080	long-chain-fatty-acid--CoA ligase 4%2C transcript variant X1
100160081	LOC100160081	battenin%2C transcript variant X4
100160082	LOC100160082	uncharacterized LOC100160082
100160083	LOC100160083	nucleolar protein 10
100160084	LOC100160084	neogenin%2C transcript variant X2
100160085	LOC100160085	ankyrin repeat domain-containing protein 12-like%2C transcript variant X1
100160086	LOC100160086	THAP domain-containing protein 1%2C transcript variant X1
100160087	LOC100160087	alpha-tocopherol transfer protein-like
100160088	LOC100160088	peroxidase
100160089	LOC100160089	AT-rich interactive domain-containing protein 1A-like
100160090	LOC100160090	serine palmitoyltransferase 2-like
100160092	LOC100160092	sushi%2C von Willebrand factor type A%2C EGF and pentraxin domain-containing protein 1
100160094	LOC100160094	peroxisomal biogenesis factor 6%2C transcript variant X1
100160095	LOC100160095	protein N-terminal asparagine amidohydrolase-like%2C transcript variant X3
100160096	LOC100160096	glutamate receptor ionotropic%2C delta-1
100160097	LOC100160097	alpha-tocopherol transfer protein-like%2C transcript variant X1
100160101	LOC100160101	uncharacterized LOC100160101%2C transcript variant X1
100160104	LOC100160104	importin subunit alpha-1
100160105	LOC100160105	extended synaptotagmin-2-like
100160106	LOC100160106	ubiquitin carboxyl-terminal hydrolase 22%2C transcript variant X2
100160108	LOC100160108	thiamine transporter 2%2C transcript variant X2
100160109	LOC100160109	probable ATP-dependent RNA helicase DDX10
100160110	LOC100160110	uncharacterized LOC100160110%2C transcript variant X2
100160111	LOC100160111	maltase 2
100160112	LOC100160112	cysteine protease ATG4B%2C transcript variant X4
100160116	LOC100160116	NADH:ubiquinone oxidoreductase NDUFB5/SGDH subunit-like%2C transcript variant X1
100160117	LOC100160117	runt-related transcription factor 1-like%2C transcript variant X1
100160118	LOC100160118	CUB and peptidase domain-containing protein 1-like
100160119	LOC100160119	fibroblast growth factor receptor substrate 3
100160120	LOC100160120	putative uncharacterized protein DDB_G0282499
100160121	LOC100160121	sarcalumenin%2C transcript variant X1
100160123	LOC100160123	twist-like
100160125	LOC100160125	putative mediator of RNA polymerase II transcription subunit 26
100160127	LOC100160127	leucine-rich repeat extensin-like protein 3
100160128	LOC100160128	26S proteasome non-ATPase regulatory subunit 12-like
100160129	LOC100160129	dnaJ homolog subfamily B member 11
100160130	LOC100160130	histone acetyltransferase KAT7
100160131	LOC100160131	apoptosis regulatory protein Siva-like
100160133	LOC100160133	Fanconi anemia group I protein homolog
100160135	LOC100160135	uncharacterized LOC100160135
100160136	LOC100160136	small subunit processome component 20 homolog
100160137	LOC100160137	tRNA-splicing ligase RtcB homolog
100160139	Gs2	glutamine synthetase 2
100160140	Crop	cisplatin resistance-associated overexpressed protein
100160141	LOC100160141	U2 snRNP-associated SURP motif-containing protein%2C transcript variant X1
100160142	LOC100160142	UDP-glucuronosyltransferase 1-7%2C transcript variant X3
100160143	LOC100160143	sphingomyelin synthase-related 1
100160144	LOC100160144	CG1943-like
100160145	LOC100160145	enoyl-CoA hydratase domain-containing protein 3%2C mitochondrial%2C transcript variant X4
100160146	LOC100160146	pre-rRNA-processing protein TSR1 homolog%2C transcript variant X1
100160147	LOC100160147	transformation/transcription domain-associated protein-like
100160148	LOC100160148	transient receptor potential cation channel subfamily V member 5
100160149	LOC100160149	acyl-CoA-binding protein homolog
100160150	LOC100160150	dynein regulatory complex protein 1%2C transcript variant X3
100160151	LOC100160151	dipeptidase 1
100160152	LOC100160152	uncharacterized protein LOC100160152
100160153	LOC100160153	glycerol-3-phosphate dehydrogenase%2C mitochondrial%2C transcript variant X2
100160154	LOC100160154	deoxynucleoside triphosphate triphosphohydrolase SAMHD1%2C transcript variant X3
100160156	LOC100160156	actin-like protein 6A
100160157	LOC100160157	SPRY domain-containing SOCS box protein 3
100160158	LOC100160158	lipase member H-B
100160159	LOC100160159	protein polybromo-1%2C transcript variant X3
100160160	LOC100160160	trafficking protein particle complex subunit 5-like
100160161	LOC100160161	uncharacterized LOC100160161%2C transcript variant X1
100160162	LOC100160162	echinoderm microtubule-associated protein-like 2%2C transcript variant X1
100160163	LOC100160163	cytosolic Fe-S cluster assembly factor NUBP2-like
100160164	LOC100160164	neuroglobin-like
100160165	LOC100160165	uncharacterized LOC100160165
100160168	LOC100160168	sortilin-related receptor%2C transcript variant X2
100160169	LOC100160169	cubilin
100160172	LOC100160172	clathrin coat assembly protein ap17-like%2C transcript variant X1
100160173	LOC100160173	dedicator of cytokinesis protein 3
100160174	LOC100160174	ring canal kelch homolog%2C transcript variant X2
100160175	LOC100160175	RWD domain-containing protein 1%2C transcript variant X2
100160176	LOC100160176	multidrug resistance-associated protein 7%2C transcript variant X1
100160177	LOC100160177	DNA topoisomerase 2-binding protein 1%2C transcript variant X1
100160178	LOC100160178	uncharacterized protein PF11_0213
100160179	LOC100160179	syntaxin-7
100160180	LOC100160180	ras-related protein Rab-43
100160181	Mrpl1	mitochondrial ribosomal protein L1%2C transcript variant X1
100160182	LOC100160182	protein CWC15 homolog
100160183	LOC100160183	uncharacterized LOC100160183
100160184	LOC100160184	CAS1 domain-containing protein 1
100160185	LOC100160185	protein turtle homolog A-like
100160186	LOC100160186	probable ATP-dependent RNA helicase kurz%2C transcript variant X2
100160187	LOC100160187	uncharacterized protein ZK1073.1
100160189	LOC100160189	putative nuclease HARBI1
100160190	LOC100160190	ras-related and estrogen-regulated growth inhibitor-like
100160192	LOC100160192	probable multidrug resistance-associated protein lethal(2)03659%2C transcript variant X1
100160193	LOC100160193	U3 small nucleolar ribonucleoprotein protein IMP3-like
100160194	LOC100160194	pre-mRNA-splicing factor 38-like
100160195	LOC100160195	guanine nucleotide exchange factor DBS
100160197	LOC100160197	regulator of nonsense transcripts 1-like
100160198	LOC100160198	bestrophin-2-like
100160200	Nosip	nitric oxide synthase interacting protein
100160201	LOC100160201	alpha-(1%2C6)-fucosyltransferase-like%2C transcript variant X1
100160202	LOC100160202	UDP-glucuronosyltransferase 2B37%2C transcript variant X1
100160203	LOC100160203	tRNA-dihydrouridine(20) synthase [NAD(P)+]-like%2C transcript variant X1
100160204	LOC100160204	cytochrome P450 307a1-like%2C transcript variant X2
100160205	LOC100160205	DNA-directed RNA polymerase II 15.1 kDa polypeptide-like
100160206	LOC100160206	diphthine synthase-like
100160207	LOC100160207	cytoplasmic phosphatidylinositol transfer protein 1%2C transcript variant X2
100160209	LOC100160209	myosin-8
100160210	LOC100160210	zinc finger protein 271-like
100160211	LOC100160211	mitochondrial import receptor subunit TOM40 homolog 2
100160212	LOC100160212	BTB/POZ domain-containing protein 10%2C transcript variant X2
100160213	LOC100160213	protein misato%2C transcript variant X1
100160214	LOC100160214	protocadherin-like wing polarity protein stan%2C transcript variant X3
100160215	LOC100160215	40S ribosomal protein S5
100160216	LOC100160216	nucleoporin NUP53%2C transcript variant X1
100160217	LOC100160217	28S ribosomal protein S22%2C mitochondrial
100160218	LOC100160218	protein kinase 3-like%2C transcript variant X1
100160219	LOC100160219	uncharacterized LOC100160219%2C transcript variant X2
100160220	LOC100160220	carbohydrate sulfotransferase 11
100160221	LOC100160221	testis-specific serine/threonine-protein kinase 3-like
100160222	LOC100160222	putative RNA-binding protein 15B
100160223	LOC100160223	regulation of nuclear pre-mRNA domain-containing protein 1B%2C transcript variant X2
100160224	Rpl22	ribosomal protein L22
100160225	LOC100160225	tubulin beta chain-like
100160226	LOC100160226	uncharacterized protein LOC100160226
100160227	LOC100160227	charged multivesicular body protein 3-like
100160230	Pla2g7	phospholipase A2%2C group VII
100160232	LOC100160232	PDZ domain-containing protein 2%2C transcript variant X1
100160233	LOC100160233	iron-sulfur cluster assembly enzyme ISCU%2C mitochondrial-like
100160234	LOC100160234	uncharacterized LOC100160234
100160235	LOC100160235	trans-1%2C2-dihydrobenzene-1%2C2-diol dehydrogenase-like%2C transcript variant X3
100160237	LOC100160237	pancreatic lipase-related protein 2-like%2C transcript variant X5
100160238	LOC100160238	ubiquitin carboxyl-terminal hydrolase 10%2C transcript variant X1
100160240	LOC100160240	pyruvate dehydrogenase [acetyl-transferring]-phosphatase 1%2C mitochondrial%2C transcript variant X1
100160241	LOC100160241	X-ray repair cross-complementing protein 5%2C transcript variant X1
100160246	LOC100160246	zinc finger protein 91-like
100160247	LOC100160247	uncharacterized LOC100160247
100160248	LOC100160248	uncharacterized LOC100160248
100160249	LOC100160249	probable deoxyhypusine synthase-like%2C transcript variant X1
100160250	LOC100160250	probable nucleoporin Nup54
100160251	LOC100160251	sugar transporter ERD6-like 6%2C transcript variant X2
100160252	LOC100160252	cuticle protein 7-like
100160253	LOC100160253	uncharacterized LOC100160253
100160254	LOC100160254	sorting nexin-2
100160255	LOC100160255	xenotropic and polytropic retrovirus receptor 1
100160256	LOC100160256	huntingtin-interacting protein K
100160257	LOC100160257	prosaposin-like
100160259	LOC100160259	formin-binding protein 4%2C transcript variant X2
100160260	LOC100160260	alkaline phosphatase
100160261	LOC100160261	uncharacterized LOC100160261
100160262	LOC100160262	SET and MYND domain-containing protein 4%2C transcript variant X2
100160263	LOC100160263	phosphatidylinositol 4-kinase alpha
100160264	LOC100160264	serine/threonine-protein phosphatase 4 regulatory subunit 4%2C transcript variant X1
100160265	LOC100160265	asparagine synthetase [glutamine-hydrolyzing]
100160266	LOC100160266	40S ribosomal protein S8
100160267	LOC100160267	protein amalgam-like
100160268	Cpap3-d2	cuticular protein analogous to peritrophins 3-D2
100160269	LOC100160269	THO complex subunit 1%2C transcript variant X1
100160271	LOC100160271	uncharacterized LOC100160271%2C transcript variant X2
100160272	LOC100160272	tigger transposable element-derived protein 4-like
100160273	LOC100160273	sialin-like
100160274	LOC100160274	kelch-like protein 2
100160275	LOC100160275	eukaryotic initiation factor 4A-III
100160276	LOC100160276	UDP-glucuronosyltransferase 2B17
100160277	LOC100160277	methyltransferase-like protein 13
100160278	LOC100160278	juvenile hormone acid O-methyltransferase-like
100160279	LOC100160279	integrin alpha-PS1%2C transcript variant X1
100160280	LOC100160280	leucine-rich repeat and death domain-containing protein 1%2C transcript variant X1
100160281	LOC100160281	anaphase-promoting complex subunit 10
100160284	LOC100160284	NADPH--cytochrome P450 reductase
100160285	LOC100160285	nuclear nucleic acid-binding protein C1D-like
100160286	LOC100160286	kelch-like protein 3
100160287	LOC100160287	GTPase-activating protein%2C transcript variant X1
100160289	LOC100160289	heat shock protein 70 A1-like
100160291	LOC100160291	putative leucine-rich repeat-containing protein DDB_G0290503%2C transcript variant X1
100160292	cp16	cuticular protein 16
100160293	LOC100160293	phosphoglucomutase
100160294	LOC100160294	serine/arginine repetitive matrix 1%2C transcript variant X8
100160295	LOC100160295	THO complex subunit 5 homolog%2C transcript variant X2
100160296	LOC100160296	uncharacterized LOC100160296
100160299	LOC100160299	RNA polymerase II subunit A C-terminal domain phosphatase%2C transcript variant X2
100160300	LOC100160300	epoxide hydrolase 1
100160301	LOC100160301	uncharacterized protein LOC100160301
100160303	LOC100160303	ras-specific guanine nucleotide-releasing factor RalGPS2
100160304	LOC100160304	tRNA modification GTPase GTPBP3%2C mitochondrial%2C transcript variant X1
100160305	cprr1-10	RR1 cuticle protein 10
100160306	LOC100160306	acidic fibroblast growth factor intracellular-binding protein
100160307	LOC100160307	alpha-1%2C3-mannosyl-glycoprotein 2-beta-N-acetylglucosaminyltransferase
100160308	LOC100160308	acid phosphatase type 7
100160309	LOC100160309	phosphoribosyl pyrophosphate synthase-associated protein 2-like
100160310	LOC100160310	titin
100160311	LOC100160311	chaoptin%2C transcript variant X2
100160312	LOC100160312	uncharacterized LOC100160312
100160313	LOC100160313	E3 ubiquitin-protein ligase UBR4
100160314	LOC100160314	U3 small nucleolar RNA-associated protein 15 homolog
100160315	LOC100160315	leucine-rich repeat-containing protein 24-like
100160317	LOC100160317	exocyst complex component 4
100160318	LOC100160318	coatomer subunit gamma-2%2C transcript variant X1
100160319	LOC100160319	nuclear nucleic acid-binding protein C1D-like
100160321	LOC100160321	uncharacterized LOC100160321
100160322	LOC100160322	nuclear pore complex protein Nup155%2C transcript variant X1
100160324	LOC100160324	UDP-glucuronosyltransferase 2C1-like
100160326	LOC100160326	uncharacterized protein LOC100160326
100160327	LOC100160327	protein toll-like
100160328	LOC100160328	protein-tyrosine sulfotransferase%2C transcript variant X2
100160329	LOC100160329	adrenodoxin%2C mitochondrial-like%2C transcript variant X1
100160330	LOC100160330	TATA-box-binding protein
100160332	LOC100160332	protein trachealess%2C transcript variant X1
100160333	LOC100160333	trophoblast glycoprotein
100160334	LOC100160334	NF-kappa-B-repressing factor%2C transcript variant X1
100160335	LOC100160335	myeloid differentiation primary response protein MyD88%2C transcript variant X1
100160337	LOC100160337	cationic amino acid transporter 2
100160338	LOC100160338	histone RNA hairpin-binding protein
100160340	LOC100160340	ribosomal protein S19e-like
100160341	cp44	cuticular protein 44
100160342	LOC100160342	COP9 signalosome complex subunit 4-like%2C transcript variant X1
100160344	LOC100160344	cell growth regulator with RING finger domain protein 1
100160345	LOC100160345	ubiquinone biosynthesis protein COQ9%2C mitochondrial-like%2C transcript variant X1
100160347	LOC100160347	bumetanide-sensitive sodium-(potassium)-chloride cotransporter%2C transcript variant X2
100160348	LOC100160348	transcription factor AP-1-like
100160350	LOC100160350	transcriptional enhancer factor TEF-1%2C transcript variant X3
100160351	LOC100160351	eclosion hormone-like
100160352	LOC100160352	two pore potassium channel protein sup-9%2C transcript variant X2
100160353	LOC100160353	NADH dehydrogenase [ubiquinone] 1 alpha subcomplex subunit 6-like
100160354	LOC100160354	peptidyl-prolyl cis-trans isomerase-like
100160356	LOC100160356	putative fatty acyl-CoA reductase CG5065
100160357	LOC100160357	transcription factor IIB-like
100160359	LOC100160359	MOG interacting and ectopic P-granules protein 1%2C transcript variant X5
100160360	LOC100160360	calmodulin%2C transcript variant X1
100160361	LOC100160361	RNA (guanine-9-)-methyltransferase domain-containing protein 2 homolog
100160363	LOC100160363	CCR4-NOT transcription complex subunit 11
100160364	LOC100160364	hemicentin-1-like
100160365	LOC100160365	probable serine/threonine-protein kinase nek3%2C transcript variant X1
100160366	LOC100160366	TWiK family of potassium channels protein 7-like%2C transcript variant X1
100160367	LOC100160367	longitudinals lacking protein%2C isoforms A/B/D/L%2C transcript variant X4
100160368	LOC100160368	spectrin beta chain%2C transcript variant X4
100160369	Eas	easily shocked
100160370	LOC100160370	ras-related protein Rab-8A%2C transcript variant X2
100160371	LOC100160371	protein transport protein Sec61 subunit beta
100160372	LOC100160372	rho guanine nucleotide exchange factor 10
100160373	LOC100160373	protein PFF0380w%2C transcript variant X2
100160375	LOC100160375	zinc finger protein OZF
100160376	LOC100160376	chromatin modifying protein 1-like
100160377	LOC100160377	uncharacterized LOC100160377%2C transcript variant X1
100160378	LOC100160378	GTPase-activating Rap/Ran-GAP domain-like protein 3
100160379	LOC100160379	deoxycytidylate deaminase%2C transcript variant X2
100160380	LOC100160380	UDP-glucuronosyltransferase 2B10
100160381	LOC100160381	cuticle protein
100160382	LOC100160382	serine--tRNA ligase%2C chloroplastic/mitochondrial
100160383	LOC100160383	choline-phosphate cytidylyltransferase A%2C transcript variant X1
100160384	LOC100160384	proton-coupled amino acid transporter 4-like
100160385	LOC100160385	multiple epidermal growth factor-like domains protein 10%2C transcript variant X2
100160386	LOC100160386	eukaryotic translation initiation factor 3 subunit L
100160387	LOC100160387	uncharacterized LOC100160387%2C transcript variant X1
100160388	LOC100160388	ribonuclease H1-like%2C transcript variant X2
100160390	LOC100160390	nitric oxide synthase%2C salivary gland%2C transcript variant X2
100160392	LOC100160392	ras-related protein M-Ras-like
100160393	Ecr	ecdysone receptor%2C transcript variant X1
100160394	LOC100160394	glyoxylate/hydroxypyruvate reductase-like%2C transcript variant X2
100160395	LOC100160395	protein pellino
100160396	LOC100160396	fatty acyl-CoA reductase 1-like
100160397	LOC100160397	homeobox protein prospero%2C transcript variant X2
100160398	LOC100160398	DNA repair and recombination protein RAD54-like%2C transcript variant X3
100160399	LOC100160399	rab6-like%2C transcript variant X1
100160401	LOC100160401	protein brunelleschi
100160402	LOC100160402	methyl farnesoate epoxidase-like
100160404	LOC100160404	vacuolar protein-sorting-associated protein 36
100160406	LOC100160406	NADH-ubiquinone oxidoreductase 49 kDa subunit
100160408	LOC100160408	derlin-1
100160409	LOC100160409	glyoxal reductase
100160410	LOC100160410	acylphosphatase-2-like%2C transcript variant X1
100160411	LOC100160411	peptide transporter family 1%2C transcript variant X2
100160412	LOC100160412	four and a half LIM domains protein 2%2C transcript variant X2
100160413	LOC100160413	TWiK family of potassium channels protein 18
100160415	LOC100160415	uncharacterized LOC100160415%2C transcript variant X1
100160416	LOC100160416	26S proteasome non-atpase regulatory subunit-like%2C transcript variant X1
100160417	LOC100160417	poly(U)-binding-splicing factor half pint-like
100160419	LOC100160419	cell division cycle protein 23 homolog
100160420	LOC100160420	uncharacterized family 31 glucosidase KIAA1161-like
100160421	LOC100160421	uncharacterized LOC100160421
100160423	LOC100160423	ring canal kelch protein-like
100160425	LOC100160425	rho guanine nucleotide exchange factor 7%2C transcript variant X1
100160427	LOC100160427	pantothenate kinase 3
100160428	LOC100160428	ring canal kelch homolog%2C transcript variant X2
100160429	LOC100160429	synaptic vesicle membrane protein VAT-1 homolog-like
100160430	LOC100160430	protein TRC8 homolog%2C transcript variant X2
100160431	LOC100160431	uncharacterized LOC100160431%2C transcript variant X1
100160432	LOC100160432	probable ATP-dependent RNA helicase DHX35
100160433	LOC100160433	tyrosine-protein kinase Src42A
100160435	LOC100160435	eukaryotic translation initiation factor 3%2C subunit M-like%2C transcript variant X1
100160436	LOC100160436	zinc finger protein 271-like
100160440	LOC100160440	uncharacterized LOC100160440
100160441	LOC100160441	uncharacterized LOC100160441%2C transcript variant X3
100160442	LOC100160442	lambda-crystallin homolog%2C transcript variant X1
100160443	LOC100160443	STAM-binding protein%2C transcript variant X1
100160444	LOC100160444	ras-GEF domain-containing family member 1B
100160446	LOC100160446	28S ribosomal protein S31%2C mitochondrial
100160447	LOC100160447	uncharacterized protein CG1785
100160448	LOC100160448	uncharacterized LOC100160448
100160449	LOC100160449	transmembrane protein adipocyte-associated 1 homolog
100160450	LOC100160450	peptidylprolyl isomerase domain and WD repeat-containing protein 1%2C transcript variant X2
100160451	LOC100160451	adenylate cyclase type 5%2C transcript variant X2
100160452	LOC100160452	uncharacterized LOC100160452
100160453	LOC100160453	E3 ubiquitin-protein ligase Topors-like
100160456	LOC100160456	autism susceptibility gene 2 protein%2C transcript variant X2
100160457	Obp7	odorant-binding protein 7%2C transcript variant X1
100160459	LOC100160459	titin
100160461	LOC100160461	MOB kinase activator-like 1
100160462	LOC100160462	microtubule-associated protein 4
100160464	LOC100160464	kynurenine--oxoglutarate transaminase 3%2C transcript variant X3
100160465	LOC100160465	beta-mannosidase
100160466	LOC100160466	aromatic-L-amino-acid decarboxylase
100160467	LOC100160467	phosphatidylinositol glycan anchor biosynthesis class U protein%2C transcript variant X2
100160468	LOC100160468	trans-2%2C3-enoyl-CoA reductase-like%2C transcript variant X1
100160469	LOC100160469	splicing factor 3A subunit 1%2C transcript variant X1
100160470	LOC100160470	F-box/LRR-repeat protein 20%2C transcript variant X2
100160471	LOC100160471	prenylcysteine oxidase 1%2C transcript variant X2
100160472	LOC100160472	mitochondrial Rho GTPase
100160473	LOC100160473	cyclic AMP-responsive element-binding protein 1%2C transcript variant X2
100160474	LOC100160474	DNA-directed RNA polymerase II polypeptide-like
100160475	LOC100160475	kelch-like protein 2%2C transcript variant X1
100160476	LOC100160476	chromosome transmission fidelity protein 18 homolog
100160479	LOC100160479	uncharacterized LOC100160479%2C transcript variant X1
100160480	cprr1-8	RR1 cuticle protein 8%2C transcript variant X1
100160481	LOC100160481	laminin subunit gamma-1%2C transcript variant X1
100160482	LOC100160482	tyrosine-protein kinase Fps85D%2C transcript variant X1
100160485	LOC100160485	peptidyl-prolyl cis-trans isomerase CWC27 homolog
100160486	LOC100160486	facilitated trehalose transporter Tret1%2C transcript variant X3
100160487	LOC100160487	uncharacterized LOC100160487
100160488	LOC100160488	4-hydroxybutyrate coenzyme A transferase
100160490	LOC100160490	tRNA (uracil(54)-C(5))-methyltransferase homolog
100160493	LOC100160493	semaphorin-1A
100160494	LOC100160494	28S ribosomal protein S33%2C mitochondrial%2C transcript variant X2
100160497	LOC100160497	trypsin-1-like
100160498	LOC100160498	leukocyte elastase inhibitor-like
100160499	LOC100160499	F-box only protein 32
100160500	LOC100160500	transcription initiation factor TFIID subunit 1%2C transcript variant X3
100160501	LOC100160501	elongation of very long chain fatty acids protein 4
100160502	LOC100160502	serine/threonine-protein phosphatase 6 regulatory ankyrin repeat subunit A-like%2C transcript variant X3
100160503	LOC100160503	ATP-dependent DNA helicase PIF1%2C transcript variant X2
100160504	LOC100160504	actin-related protein 2/3 complex subunit 4
100160505	LOC100160505	E3 SUMO-protein ligase RanBP2%2C transcript variant X2
100160507	LOC100160507	lamin Dm0
100160508	LOC100160508	trafficking protein particle complex subunit 6b-like
100160509	LOC100160509	uncharacterized LOC100160509
100160510	LOC100160510	DNA fragmentation factor subunit alpha
100160512	LOC100160512	protein spinster homolog 1%2C transcript variant X3
100160513	LOC100160513	myosin 18%2C transcript variant X1
100160514	LOC100160514	lipoyl synthase%2C mitochondrial%2C transcript variant X1
100160515	LOC100160515	mitotic spindle assembly checkpoint protein MAD2B%2C transcript variant X2
100160516	LOC100160516	RNA-binding protein PNO1-like
100160517	LOC100160517	inward rectifier potassium channel 2%2C transcript variant X4
100160518	LOC100160518	uncharacterized LOC100160518
100160519	LOC100160519	zinc finger protein rotund
100160520	LOC100160520	myelin expression factor 2%2C transcript variant X4
100160521	LOC100160521	multiple C2 and transmembrane domain-containing protein 2%2C transcript variant X2
100160523	LOC100160523	adenylosuccinate lyase
100160524	LOC100160524	glutamate [NMDA] receptor subunit 1
100160527	LOC100160527	guanine nucleotide-binding protein subunit beta-2%2C transcript variant X1
100160528	LOC100160528	nucleolar complex protein 2 homolog
100160529	LOC100160529	coiled-coil domain-containing protein 6%2C transcript variant X2
100160530	LOC100160530	endoplasmic reticulum metallopeptidase 1%2C transcript variant X2
100160531	LOC100160531	RNA-binding protein squid
100160532	LOC100160532	uncharacterized LOC100160532
100160533	Eif3j	eukaryotic translation initiation factor 3%2C subunit J
100160534	LOC100160534	Down syndrome critical region protein 3 homolog
100160535	LOC100160535	alpha-tocopherol transfer protein-like
100160536	LOC100160536	gamma-soluble NSF attachment protein
100160538	LOC100160538	protein TRC8 homolog%2C transcript variant X1
100160539	LOC100160539	LSM domain containing 1-like%2C transcript variant X1
100160540	LOC100160540	uncharacterized LOC100160540%2C transcript variant X2
100160541	LOC100160541	acyl-CoA synthetase family member 2%2C mitochondrial%2C transcript variant X1
100160542	LOC100160542	atypical protein kinase C-like
100160543	LOC100160543	cyclin-dependent kinase 11B%2C transcript variant X1
100160544	LOC100160544	phosphatidylinositol 4-kinase beta%2C transcript variant X4
100160545	LOC100160545	prostaglandin D2 receptor-like
100160546	LOC100160546	uncharacterized protein C1orf43 homolog%2C transcript variant X2
100160547	LOC100160547	heterogeneous nuclear ribonucleoprotein L-like
100160548	LOC100160548	uncharacterized LOC100160548
100160549	LOC100160549	cysteine--tRNA ligase%2C cytoplasmic%2C transcript variant X2
100160550	LOC100160550	uncharacterized LOC100160550%2C transcript variant X1
100160552	LOC100160552	D-2-hydroxyglutarate dehydrogenase%2C mitochondrial
100160553	LOC100160553	CCR4-NOT transcription complex subunit 7%2C transcript variant X2
100160554	LOC100160554	uncharacterized protein DDB_G0283357%2C transcript variant X2
100160556	LOC100160556	uncharacterized LOC100160556%2C transcript variant X1
100160558	LOC100160558	ATP-binding cassette sub-family G member 1
100160559	LOC100160559	6-phosphofructo-2-kinase/fructose-2%2C6-bisphosphatase
100160560	LOC100160560	calcium and integrin-binding family member 3%2C transcript variant X1
100160561	LOC100160561	ras GTPase-activating protein 1
100160562	LOC100160562	CG4239-like%2C transcript variant X2
100160563	LOC100160563	WD repeat-containing protein 19
100160565	LOC100160565	coiled-coil domain-containing protein 51-like%2C transcript variant X1
100160566	LOC100160566	choline transporter-like protein 1
100160568	LOC100160568	myb-like protein Q
100160569	LOC100160569	homeotic protein ultrabithorax%2C transcript variant X1
100160570	LOC100160570	protein yellow-like%2C transcript variant X2
100160571	Spz1-2	spaetzle 1-2
100160572	LOC100160572	WD repeat-containing protein 74-like
100160573	LOC100160573	uncharacterized protein LOC100160573
100160574	LOC100160574	UPF0547 protein C16orf87 homolog
100160576	LOC100160576	uncharacterized protein LOC100160576
100160577	LOC100160577	uncharacterized LOC100160577%2C transcript variant X1
100160578	LOC100160578	heterogeneous nuclear ribonucleoprotein 87F-like%2C transcript variant X1
100160579	LOC100160579	histone-binding protein RBBP4
100160582	LOC100160582	acylphosphatase%2C putative
100160583	LOC100160583	conserved oligomeric Golgi complex subunit 1%2C transcript variant X1
100160584	LOC100160584	protein unc-13 homolog D%2C transcript variant X1
100160585	LOC100160585	actin-related protein 3
100160586	LOC100160586	hydroxymethylglutaryl-CoA lyase%2C mitochondrial%2C transcript variant X2
100160587	LOC100160587	gastrula zinc finger protein xFG20-1%2C transcript variant X1
100160588	LOC100160588	major facilitator superfamily domain-containing protein 6-like%2C transcript variant X2
100160590	LOC100160590	cholinephosphotransferase 1
100160591	LOC100160591	myotubularin-related protein 2
100160593	LOC100160593	IDLSRF-like peptide
100160594	LOC100160594	uncharacterized protein KIAA2026%2C transcript variant X1
100160595	LOC100160595	protein lin-54 homolog
100160596	LOC100160596	H/ACA ribonucleoprotein complex subunit 4-like
100160598	LOC100160598	uncharacterized LOC100160598%2C transcript variant X2
100160599	LOC100160599	amidophosphoribosyltransferase%2C transcript variant X1
100160600	LOC100160600	mitotic checkpoint serine/threonine-protein kinase BUB1
100160601	LOC100160601	uncharacterized LOC100160601
100160602	LOC100160602	WD repeat-containing protein 76
100160603	LOC100160603	hydroxyacylglutathione hydrolase%2C mitochondrial%2C transcript variant X4
100160605	LOC100160605	uncharacterized LOC100160605
100160608	LOC100160608	F-box/LRR-repeat protein 14
100160609	LOC100160609	ras-related protein Rab-10
100160611	LOC100160611	BCL2/adenovirus E1B 19 kDa protein-interacting protein 3
100160612	LOC100160612	AP-2 complex subunit mu
100160614	LOC100160614	protein abnormal spindle%2C transcript variant X3
100160616	LOC100160616	aminopeptidase N
100160617	LOC100160617	guanylate cyclase 32E%2C transcript variant X1
100160618	LOC100160618	protein msta
100160619	LOC100160619	T-box transcription factor TBX1%2C transcript variant X2
100160620	LOC100160620	uncharacterized protein LOC100160620%2C transcript variant X1
100160622	LOC100160622	tRNA (guanine-N(7)-)-methyltransferase%2C transcript variant X1
100160623	LOC100160623	ribonuclease 3
100160624	cp60	cuticular protein 60
100160625	LOC100160625	dehydrogenase-like%2C transcript variant X1
100160627	LOC100160627	cell death abnormality protein 1%2C transcript variant X2
100160628	LOC100160628	putative serine protease K12H4.7
100160629	LOC100160629	cytochrome P450 4C1%2C transcript variant X2
100160630	LOC100160630	DNA-binding protein D-ETS-3-like%2C transcript variant X2
100160631	LOC100160631	maternal embryonic leucine zipper kinase-like
100160632	LOC100160632	transcription initiation factor TFIID subunit 9-like
100160633	LOC100160633	glutamate--cysteine ligase catalytic subunit
100160634	LOC100160634	UDP-glucuronosyltransferase 2C1-like
100160636	LOC100160636	glutamyl-tRNA(Gln) amidotransferase subunit B%2C mitochondrial
100160637	LOC100160637	ADIPOR-like receptor CG5315-like
100160638	LOC100160638	esterase FE4%2C transcript variant X1
100160639	LOC100160639	R3H and coiled-coil domain-containing protein 1%2C transcript variant X1
100160640	LOC100160640	coiled-coil-helix-coiled-coil-helix domain containing 2-like
100160641	LOC100160641	tyrosine-protein kinase transmembrane receptor Ror%2C transcript variant X2
100160642	LOC100160642	glycine receptor subunit alphaZ1%2C transcript variant X2
100160643	LOC100160643	SET and MYND domain-containing protein 5%2C transcript variant X1
100160644	LOC100160644	circadian clock-controlled protein
100160645	LOC100160645	PRELI domain-containing protein 1%2C mitochondrial-like
100160646	LOC100160646	proton-coupled folate transporter-like%2C transcript variant X1
100160647	LOC100160647	caspase-1%2C transcript variant X1
100160648	LOC100160648	uncharacterized LOC100160648
100160649	LOC100160649	tyrosine-protein kinase Src64B
100160652	LOC100160652	diphosphomevalonate decarboxylase-like%2C transcript variant X1
100160653	LOC100160653	DNA-3-methyladenine glycosylase-like%2C transcript variant X3
100160655	LOC100160655	uncharacterized LOC100160655
100160656	LOC100160656	sugar transporter SWEET1-like
100160657	LOC100160657	putative leucine-rich repeat-containing protein DDB_G0290503%2C transcript variant X1
100160658	LOC100160658	glycerol-3-phosphate dehydrogenase [NAD(+)]%2C cytoplasmic%2C transcript variant X1
100160659	LOC100160659	ATP-dependent 6-phosphofructokinase%2C transcript variant X2
100160660	LOC100160660	dnaJ homolog subfamily B member 14
100160661	LOC100160661	protein PTHB1
100160662	LOC100160662	clathrin light chain%2C transcript variant X4
100160663	LOC100160663	protein 5NUC%2C transcript variant X2
100160664	LOC100160664	ubiquinone biosynthesis protein COQ4 homolog%2C mitochondrial
100160665	LOC100160665	A disintegrin and metalloproteinase with thrombospondin motifs 1%2C transcript variant X1
100160667	LOC100160667	tetra-peptide repeat homeobox protein 1-like
100160668	LOC100160668	integrator complex subunit 4
100160670	LOC100160670	uncharacterized LOC100160670%2C transcript variant X1
100160675	LOC100160675	ribosomal L1 domain-containing protein 1
100160676	LOC100160676	eukaryotic translation initiation factor 4E-like
100160677	LOC100160677	oxygen-dependent coproporphyrinogen-III oxidase
100160678	LOC100160678	guanylate cyclase soluble subunit beta-1
100160679	LOC100160679	ankyrin repeat and LEM domain-containing protein 1
100160680	LOC100160680	O-phosphoseryl-tRNA(Sec) selenium transferase
100160681	LOC100160681	solute carrier family 2%2C facilitated glucose transporter member 8
100160682	LOC100160682	glucose dehydrogenase [FAD%2C quinone]
100160684	LOC100160684	72 kDa inositol polyphosphate 5-phosphatase
100160685	LOC100160685	uncharacterized LOC100160685
100160686	LOC100160686	uncharacterized protein LOC100160686
100160687	LOC100160687	out at first protein
100160689	LOC100160689	fasciclin-2%2C transcript variant X1
100160690	LOC100160690	neurogenin-3
100160691	LOC100160691	lysosomal-associated transmembrane protein 4A
100160693	LOC100160693	uncharacterized LOC100160693%2C transcript variant X3
100160694	LOC100160694	TRAF-type zinc finger domain-containing protein 1%2C transcript variant X1
100160695	LOC100160695	FAST kinase domain-containing protein 1
100160696	LOC100160696	protein NipSnap
100160697	LOC100160697	probable Dol-P-Man:Man(7)GlcNAc(2)-PP-Dol alpha-1%2C6-mannosyltransferase
100160698	LOC100160698	UDP-glucuronosyltransferase 1-5-like%2C transcript variant X3
100160699	LOC100160699	neprilysin-11-like
100160700	LOC100160700	phosphoenolpyruvate carboxykinase [GTP]
100160701	LOC100160701	lethal (3) 03670-like
100160702	LOC100160702	solute carrier family 2%2C facilitated glucose transporter member 1%2C transcript variant X1
100160703	LOC100160703	neurogenic locus protein delta
100160704	LOC100160704	probable protein S-acyltransferase 23
100160705	LOC100160705	leucine-rich repeat-containing protein 15-like
100160706	LOC100160706	translation initiation factor eIF-2B subunit gamma-like
100160707	LOC100160707	uncharacterized LOC100160707%2C transcript variant X2
100160708	LOC100160708	dynein intermediate chain 3%2C ciliary
100160709	LOC100160709	RWD domain-containing protein 4
100160711	LOC100160711	peptidyl-prolyl cis-trans isomerase FKBP8
100160712	LOC100160712	spaetzle 6
100160713	LOC100160713	spindle assembly checkpoint component MAD1-like%2C transcript variant X1
100160714	LOC100160714	farnesol dehydrogenase
100160715	LOC100160715	transmembrane protease serine 11G
100160716	LOC100160716	ATP synthase mitochondrial F1 complex assembly factor 2
100160717	LOC100160717	uncharacterized LOC100160717
100160718	cdk5	cell division protein kinase 5
100160719	LOC100160719	protein cappuccino-like
100160720	LOC100160720	UDP-glucose pyrophosphorylase 2-like%2C transcript variant 1
100160721	LOC100160721	UDP-glucuronosyltransferase 2C1-like
100160723	LOC100160723	uncharacterized LOC100160723
100160724	LOC100160724	glyoxylate reductase/hydroxypyruvate reductase%2C transcript variant X3
100160726	LOC100160726	uncharacterized LOC100160726
100160727	LOC100160727	uncharacterized LOC100160727
100160728	LOC100160728	zinc metalloproteinase nas-13
100160729	LOC100160729	MYCBP-associated protein-like
100160730	LOC100160730	short-chain dehydrogenase/reductase family 16C member 6-like%2C transcript variant X3
100160731	LOC100160731	loricrin
100160732	LOC100160732	casein kinase II subunit alpha%2C transcript variant X3
100160733	LOC100160733	3-alpha-(or 20-beta)-hydroxysteroid dehydrogenase-like
100160734	LOC100160734	voltage-gated potassium channel subunit beta-2%2C transcript variant X1
100160735	LOC100160735	UPF0769 protein C21orf59 homolog%2C transcript variant X1
100160736	LOC100160736	heat shock protein 83
100160737	LOC100160737	cuticle protein-like%2C transcript variant X1
100160738	LOC100160738	cytochrome P450 307a1-like
100160739	LOC100160739	transcription initiation factor IIB-like
100160740	LOC100160740	uncharacterized LOC100160740
100160741	LOC100160741	tetratricopeptide repeat protein 4
100160742	LOC100160742	tumor protein p63 isoform alpha 2-like%2C transcript variant X2
100160743	LOC100160743	cathepsin B-like%2C transcript variant X1
100160744	LOC100160744	dimethyladenosine transferase 1%2C mitochondrial
100160745	LOC100160745	alpha-tocopherol transfer protein-like
100160746	LOC100160746	WD repeat-containing protein 3
100160747	LOC100160747	uncharacterized LOC100160747%2C transcript variant X2
100160748	LOC100160748	maltase A3-like
100160750	LOC100160750	paired box protein Pax-6%2C transcript variant X1
100160751	LOC100160751	kelch-like protein 2%2C transcript variant X4
100160752	LOC100160752	protein suppressor of white apricot%2C transcript variant X2
100160753	LOC100160753	UNC93-like protein MFSD11%2C transcript variant X1
100160754	LOC100160754	hydroxylysine kinase%2C transcript variant X2
100160755	LOC100160755	mitochondrial carrier homolog 1-like%2C transcript variant X1
100160756	LOC100160756	thrombospondin type-1 domain-containing protein 7A
100160757	LOC100160757	uncharacterized LOC100160757
100160758	LOC100160758	CDK5 and ABL1 enzyme substrate 1%2C transcript variant X2
100160760	LOC100160760	derlin-2
100160761	LOC100160761	uncharacterized LOC100160761
100160762	LOC100160762	alpha-tocopherol transfer protein
100160764	LOC100160764	SAGA-associated factor 29
100160765	LOC100160765	BTB/POZ domain-containing adapter for CUL3-mediated RhoA degradation protein 3-like
100160766	LOC100160766	uncharacterized protein LOC100160766
100160767	LOC100160767	uncharacterized LOC100160767
100160768	LOC100160768	ras-related protein Rab-13-like%2C transcript variant X1
100160769	Mrpl22	39S ribosomal protein L22%2C mitochondrial
100160770	LOC100160770	collagen type IV alpha-3-binding protein%2C transcript variant X2
100160771	LOC100160771	Golgi integral membrane protein 4-like%2C transcript variant X2
100160772	LOC100160772	nuclear pore complex protein Nup214%2C transcript variant X1
100160774	LOC100160774	UPF0489 protein C5orf22 homolog
100160775	LOC100160775	gamma-aminobutyric acid receptor subunit beta%2C transcript variant X2
100160776	LOC100160776	sodium-coupled monocarboxylate transporter 2%2C transcript variant X1
100160777	LOC100160777	serendipity locus protein alpha
100160778	LOC100160778	nucleolar transcription factor 1-A-like
100160779	LOC100160779	protein tweety%2C transcript variant X4
100160780	LOC100160780	phosphatidylinositol 4-phosphate 3-kinase C2 domain-containing subunit alpha%2C transcript variant X1
100160782	LOC100160782	glucoside xylosyltransferase 1
100160783	LOC100160783	UDP-glucuronosyltransferase 2C1
100160785	LOC100160785	uncharacterized LOC100160785
100160786	LOC100160786	inhibitory POU protein%2C transcript variant X2
100160788	LOC100160788	upstream stimulatory factor 2
100160789	LOC100160789	heterogeneous nuclear ribonucleoprotein 87F-like
100160790	LOC100160790	probable ribosome biogenesis protein RLP24-like
100160791	LOC100160791	transcription factor IIIB 90 kDa subunit%2C transcript variant X1
100160792	LOC100160792	succinate-semialdehyde dehydrogenase%2C mitochondrial%2C transcript variant X2
100160795	LOC100160795	uncharacterized LOC100160795
100160796	LOC100160796	regulator of microtubule dynamics protein 1-like
100160797	LOC100160797	lysosomal alpha-glucosidase%2C transcript variant X2
100160798	LOC100160798	nucleoprotein TPR%2C transcript variant X2
100160799	LOC100160799	lin-37 homolog-like
100160800	LOC100160800	elongator complex protein 4-like%2C transcript variant X1
100160801	LOC100160801	GDP-fucose transporter 1
100160802	LOC100160802	uncharacterized LOC100160802%2C transcript variant X4
100160803	LOC100160803	39S ribosomal protein L28%2C mitochondrial-like
100160804	LOC100160804	dynein heavy chain 2%2C axonemal-like
100160805	B9d1	B9 protein domain 1
100160806	Eth	ecdysis triggering hormone
100160807	LOC100160807	high affinity cAMP-specific 3'%2C5'-cyclic phosphodiesterase 7A%2C transcript variant X5
100160808	LOC100160808	cytochrome P450 4g15
100160809	LOC100160809	uncharacterized LOC100160809
100160810	LOC100160810	diacylglycerol kinase epsilon%2C transcript variant X1
100160811	LOC100160811	uncharacterized LOC100160811%2C transcript variant X1
100160812	LOC100160812	uncharacterized LOC100160812
100160813	LOC100160813	probable serine/threonine-protein kinase MARK-A%2C transcript variant X2
100160814	LOC100160814	tyrosine-protein phosphatase Lar
100160815	LOC100160815	uncharacterized LOC100160815
100160817	LOC100160817	uncharacterized LOC100160817%2C transcript variant X1
100160818	LOC100160818	nucleolar complex protein 3 homolog
100160819	LOC100160819	probable E3 ubiquitin-protein ligase HERC1%2C transcript variant X2
100160820	LOC100160820	trafficking protein particle complex subunit 10%2C transcript variant X2
100160821	LOC100160821	general transcription factor IIH subunit 4
100160822	LOC100160822	diencephalon/mesencephalon homeobox protein 1
100160824	LOC100160824	putative inositol monophosphatase 3%2C transcript variant X2
100160827	LOC100160827	gamma-glutamylcyclotransferase-like
100160828	LOC100160828	zinc finger C4H2 domain-containing protein%2C transcript variant X3
100160830	LOC100160830	fringe glycosyltransferase
100160832	LOC100160832	uncharacterized LOC100160832%2C transcript variant X2
100160833	LOC100160833	histone acetyltransferase KAT8
100160836	LOC100160836	uncharacterized LOC100160836
100160837	cp72	cuticular protein 72
100160839	LOC100160839	serine/threonine-protein kinase 26
100160840	LOC100160840	cell cycle checkpoint control protein RAD9A
100160841	LOC100160841	flotillin-1
100160843	LOC100160843	lysine-specific demethylase 4C
100160844	LOC100160844	vesicle transport through interaction with t-SNAREs homolog 1B-like%2C transcript variant X1
100160845	LOC100160845	acetyl-coenzyme A transporter 1%2C transcript variant X2
100160846	LOC100160846	zinc finger MYM-type protein 6-like
100160847	LOC100160847	myeloid leukemia factor%2C transcript variant X1
100160848	LOC100160848	signal peptidase 25 kDA subunit-like
100160849	LOC100160849	uncharacterized LOC100160849
100160850	LOC100160850	dual oxidase
100160851	LOC100160851	inner nuclear membrane protein Man1%2C transcript variant X2
100160852	LOC100160852	ribosomal L1 domain-containing protein 1
100160853	LOC100160853	ribonuclease UK114-like
100160854	LOC100160854	protein diaphanous%2C transcript variant X2
100160855	LOC100160855	ubiquitin-like modifier-activating enzyme 5
100160856	LOC100160856	DNA-binding protein RFX2
100160857	LOC100160857	UDP-glucose pyrophosphatase-like%2C transcript variant X1
100160858	LOC100160858	cyclin-T1%2C transcript variant X2
100160859	LOC100160859	glutathione S-transferase-like
100160860	LOC100160860	1%2C5-anhydro-D-fructose reductase
100160861	LOC100160861	probable asparagine--tRNA ligase%2C mitochondrial%2C transcript variant X3
100160862	LOC100160862	pre-rRNA-processing protein esf2
100160863	LOC100160863	uncharacterized LOC100160863
100160864	LOC100160864	ubiquitin-conjugating enzyme m-like
100160865	LOC100160865	26S proteasome non-ATPase regulatory subunit 4
100160866	LOC100160866	replication factor C subunit 1
100160867	LOC100160867	probable enoyl-CoA hydratase%2C mitochondrial
100160868	LOC100160868	potassium/sodium hyperpolarization-activated cyclic nucleotide-gated channel 1%2C transcript variant X1
100160869	LOC100160869	beta-1%2C4-N-acetylgalactosaminyltransferase bre-4%2C transcript variant X2
100160870	LOC100160870	homer protein homolog 2
100160872	LOC100160872	RING finger protein 37
100160876	LOC100160876	phosphatidylinositol 3-kinase regulatory subunit gamma
100160877	LOC100160877	USP6 N-terminal-like protein%2C transcript variant X2
100160878	LOC100160878	DDB1- and CUL4-associated factor 12-like
100160879	LOC100160879	protein ecdysoneless
100160880	LOC100160880	UDP-N-acetylglucosamine--peptide N-acetylglucosaminyltransferase 110 kDa subunit%2C transcript variant X1
100160881	LOC100160881	protein kinase C
100160882	LOC100160882	uncharacterized LOC100160882
100160884	LOC100160884	profilin-like%2C transcript variant X1
100160885	LOC100160885	pre-mRNA-splicing factor SYF2-like%2C transcript variant X1
100160886	LOC100160886	UDP-glucuronosyltransferase 2B1%2C transcript variant X1
100160887	LOC100160887	proteasome alpha 4 subunit-like
100160888	LOC100160888	COP9 signalosome complex subunit 4
100160889	LOC100160889	uncharacterized LOC100160889
100160891	LOC100160891	protein deltex%2C transcript variant X3
100160892	LOC100160892	uncharacterized LOC100160892
100160893	LOC100160893	RAD50-interacting protein 1
100160894	LOC100160894	H/ACA ribonucleoprotein complex subunit 1-like
100160895	LOC100160895	cytochrome P450 6a2-like
100160896	LOC100160896	dynein heavy chain 3%2C axonemal
100160898	LOC100160898	interaptin%2C transcript variant X1
100160899	LOC100160899	probable tyrosyl-DNA phosphodiesterase%2C transcript variant X2
100160900	LOC100160900	lysophospholipid acyltransferase 7%2C transcript variant X2
100160902	LOC100160902	cullin-1
100160903	LOC100160903	kelch-like protein 2
100160904	LOC100160904	uncharacterized LOC100160904%2C transcript variant X2
100160905	LOC100160905	insulin gene enhancer protein isl-1%2C transcript variant X2
100160906	LOC100160906	putative uncharacterized protein DDB_G0271982
100160908	LOC100160908	trafficking protein particle complex subunit 12
100160909	LOC100160909	uncharacterized LOC100160909
100160910	LOC100160910	eukaryotic translation initiation factor 6-like%2C transcript variant X1
100160911	LOC100160911	uncharacterized abhydrolase domain-containing protein DDB_G0269086%2C transcript variant X1
100160912	LOC100160912	ring canal kelch homolog
100160913	LOC100160913	diphthamide biosynthesis protein 1
100160914	LOC100160914	proline dehydrogenase 1%2C mitochondrial
100160916	LOC100160916	late histone H2B.L4-like
100160917	LOC100160917	NADH dehydrogenase [ubiquinone] 1 alpha subcomplex subunit 13-like%2C transcript variant X1
100160918	LOC100160918	27 kDa hemolymph protein%2C transcript variant X2
100160919	LOC100160919	uncharacterized protein LOC100160919
100160920	LOC100160920	fatty acid synthase
100160921	LOC100160921	uncharacterized LOC100160921
100160922	LOC100160922	zinc finger protein 239-like
100160923	LOC100160923	zinc finger protein 227%2C transcript variant X2
100160924	LOC100160924	TBC1 domain family member 13
100160925	LOC100160925	actin-related protein 8%2C transcript variant X2
100160926	LOC100160926	tRNA (uracil-5-)-methyltransferase homolog A
100160927	LOC100160927	malectin-like
100160928	LOC100160928	zinc finger protein 423-like%2C transcript variant X2
100160929	LOC100160929	U4/U6.U5 tri-snRNP-associated protein 2%2C transcript variant X3
100160930	LOC100160930	uncharacterized LOC100160930%2C transcript variant X1
100160931	LOC100160931	TBC1 domain family member 19-like%2C transcript variant X1
100160932	LOC100160932	neural Wiskott-Aldrich syndrome protein
100160933	LOC100160933	deoxyuridine 5'-triphosphate nucleotidohydrolase%2C mitochondrial-like
100160934	cp17	cuticular protein 17
100160935	LOC100160935	chromobox protein homolog 2
100160936	LOC100160936	ATP-dependent RNA helicase A
100160938	LOC100160938	Golgi reassembly-stacking protein 2%2C transcript variant X2
100160939	LOC100160939	cytochrome c oxidase subunit 6C
100160940	LOC100160940	uncharacterized LOC100160940%2C transcript variant X5
100160941	LOC100160941	disheveled-associated activator of morphogenesis 1%2C transcript variant X2
100160943	LOC100160943	dynamin-1-like protein
100160944	LOC100160944	nuclear cap-binding protein subunit 2-like
100160946	LOC100160946	nitrogen permease regulator 2-like protein
100160947	LOC100160947	zinc finger protein 512B-like
100160948	LOC100160948	proto-oncogene tyrosine-protein kinase ROS%2C transcript variant X2
100160949	LOC100160949	engulfment and cell motility protein 1%2C transcript variant X1
100160950	LOC100160950	uncharacterized LOC100160950
100160951	LOC100160951	glycosylated lysosomal membrane protein B
100160952	LOC100160952	DNA mismatch repair protein Msh2
100160953	LOC100160953	CG7781-like
100160955	LOC100160955	voltage-dependent calcium channel type D subunit alpha-1
100160956	LOC100160956	transmembrane and TPR repeat-containing protein 4
100160958	LOC100160958	multifunctional methyltransferase subunit TRM112-like protein
100160959	LOC100160959	protein crumbs%2C transcript variant X1
100160961	LOC100160961	uncharacterized LOC100160961%2C transcript variant X2
100160963	LOC100160963	putative ammonium transporter 1
100160964	LOC100160964	rabenosyn-5
100160965	LOC100160965	protein SCO1 homolog%2C mitochondrial-like%2C transcript variant X1
100160967	LOC100160967	multiple epidermal growth factor-like domains protein 8
100160968	LOC100160968	flap endonuclease-1%2C transcript variant X1
100160969	LOC100160969	uncharacterized LOC100160969%2C transcript variant X1
100160970	LOC100160970	RAC serine/threonine-protein kinase%2C transcript variant X3
100160972	LOC100160972	ring canal kelch homolog%2C transcript variant X3
100160974	LOC100160974	kelch-like protein 2
100160976	LOC100160976	lissencephaly-1 homolog%2C transcript variant X1
100160980	LOC100160980	coronin-2B%2C transcript variant X2
100160982	LOC100160982	probable lysine-specific demethylase 4B
100160983	LOC100160983	chromodomain-helicase-DNA-binding protein Mi-2 homolog%2C transcript variant X2
100160984	cp43	cuticular protein 43
100160985	LOC100160985	serine protease inhibitor 4-like%2C transcript variant X1
100160987	LOC100160987	uncharacterized LOC100160987
100160988	LOC100160988	T-complex protein 1 subunit theta
100160989	LOC100160989	actin-related protein 2/3 complex subunit 5-like protein
100160991	LOC100160991	inactive pancreatic lipase-related protein 1-like%2C transcript variant X1
100160992	LOC100160992	2-phosphoxylose phosphatase 1
100160993	LOC100160993	CAP-Gly domain-containing linker protein 1%2C transcript variant X5
100160994	LOC100160994	alpha-tocopherol transfer protein
100160996	LOC100160996	cyclin-A2
100160997	LOC100160997	multidrug resistance-associated protein 1
100160998	LOC100160998	focal adhesion kinase 1%2C transcript variant X6
100161000	LOC100161000	endoplasmic reticulum aminopeptidase 2%2C transcript variant X2
100161003	LOC100161003	MICAL-like protein 2%2C transcript variant X2
100161005	LOC100161005	pyrroline-5-carboxylate reductase 3-like
100161006	LOC100161006	glucose dehydrogenase [FAD%2C quinone]%2C transcript variant X1
100161007	LOC100161007	formation of mitochondrial complexes 1 homolog-like
100161008	LOC100161008	zinc finger protein 596-like%2C transcript variant X1
100161009	LOC100161009	ubiquitin-conjugating enzyme E2 Q2%2C transcript variant X1
100161010	LOC100161010	kinesin-like protein Klp61F
100161011	LOC100161011	uncharacterized LOC100161011
100161012	LOC100161012	uncharacterized LOC100161012%2C transcript variant X3
100161013	LOC100161013	splicing factor 3A subunit 1%2C transcript variant X2
100161014	LOC100161014	uncharacterized LOC100161014%2C transcript variant X2
100161015	LOC100161015	uncharacterized LOC100161015
100161016	LOC100161016	esterase D/formylglutathione hydrolase-like%2C transcript variant X3
100161017	LOC100161017	uncharacterized LOC100161017
100161018	LOC100161018	catenin alpha%2C transcript variant X1
100161019	LOC100161019	proteasome subunit alpha type-3-like
100161020	LOC100161020	RING finger protein unkempt
[truncated: 18,900 more rows]
