# Supplementary material for: The L-DOPA/Dopamine Pathway Transgenerationally Regulates Cuticular Melanization in the Pea Aphid Acyrthosiphon pisum
Source: Front Cell Dev Biol. 2020 May 5;8:311. doi: 10.3389/fcell.2020.00311 (PMC7214743; doi:10.3389/fcell.2020.00311)
Supplement: Supplementary file 1 [file Data_Sheet_1.ZIP › Transcriptome sequencing/Transcriptome sequencing/readcount.xls]

geneID	dsTH	dslta
103308402	1	1
107884796	45	16
100569006	33	17
107882543	1	0
100575511	3	10
107883945	10	6
100162332	58	35
100570352	25	16
100161325	357	333
107884391	1	0
100574365	311977	201781
100166193	4238	3220
100570117	70	46
100164537	291	380
100160450	998	917
100166818	1411	1291
100167708	700	857
100166597	193	93
103310862	0	0
100571137	0	3
100166855	15	8
100161375	3018	2874
100162649	141	113
107882870	0	0
100169222	4587	3770
100168004	18339	22490
100161668	3	0
100160274	4	6
103310161	220	200
107882929	2	5
103308902	0	0
103307622	167	151
107883746	727	1051
100165970	514	634
100161336	2013	903
103310878	0	0
Novel00430	32	17
103311466	0	0
100575794	0	4
100572154	0	0
100168952	269	100
100167685	1061	2719
100165708	1	0
100568480	894	881
100169062	3653	3521
100569763	0	0
103310236	9	6
100166011	2112	1670
100573759	325	286
100575626	142	128
107882481	0	0
100167002	1504	1850
100166976	4782	3725
103309071	0	0
100571019	9	10
103308451	11	3
103310106	0	0
107883532	47	64
100168672	432	488
103312039	0	0
107883182	3	0
107884489	0	0
100571513	482	335
100166091	1072	730
100168046	5389	3112
100165942	37	40
100569611	3	1
100570344	34	173
100161403	232	233
100168713	2458	4774
100573067	0	0
100169439	8392	6559
100166437	2311	1836
107883140	0	0
100167860	469	482
100572065	7	6
100574449	106	57
100162871	804	987
100630960	0	0
107885035	8	0
100569189	0	0
100569810	362	431
100574985	1	1
100569501	1059	918
100164806	1323	1267
100168873	1	2
103310080	5	1
107885014	0	0
103310167	5	4
100160088	8635	5676
100166044	4136	3685
100160694	991	933
107882546	0	0
107884427	1667	2098
100569616	322	262
103310853	0	0
107883736	0	0
100166554	74	37
107882968	0	0
100169022	1347	1233
100573557	3	1
100164844	61	61
100569377	41	31
107884413	1	0
100573282	1	2
100161701	846	865
100163089	10589	8735
Novel00326	590	418
103308114	140	109
100575715	119	79
107884526	0	1
107882151	44	24
100569950	1	0
100570754	0	0
100575756	0	0
107883854	8	13
107882439	0	0
107884206	20	10
100569910	566	498
107885757	1	0
100572464	510	241
100166263	2	0
103308979	4	1
100166422	1964	470
100161884	242	35
100168604	22	14
100162495	3133	2822
107885184	0	0
100570273	1593	1517
100569176	360	313
100163719	21	23
100161833	1706	1614
100159789	224	174
107883256	7	4
103308949	13	3
100570126	3	4
100574013	34	17
107885443	0	0
100159889	1199	997
100168367	869	606
100167837	378	1168
100164234	3426	2578
103309986	0	0
100162322	10044	11282
107883692	0	1
107883170	1	0
Novel00470	50	30
100574856	35	21
100163254	385	185
107884430	1	1
107884235	0	0
107883049	2	1
100168243	221	184
100570084	1	3
100569502	177	125
107884927	0	0
100568468	94	97
107884759	2	4
107882794	12	10
100162267	609	632
107882574	11	7
100161081	6007	1845
100161956	2930	2359
103309602	3	0
100571406	0	0
100167132	15418	18595
100161332	7	25
107882480	7	4
100160175	519	649
100163980	771	902
100570528	287	232
107884177	9	11
100162754	3591	3417
107885597	0	0
100572879	0	0
100575941	68	35
100574242	6	6
107882478	0	0
107883837	2	3
100161542	6272	7217
100163958	1948	1701
100161271	670	670
100164429	208	184
100163729	1	1
100575145	1763	1476
103307648	0	0
100162887	945	781
107885419	0	0
100573786	113	92
100165805	401	314
100167163	512	69
100158680	795	1058
100160354	3691	4034
107884577	1	1
100158999	1619	1041
107882612	0	0
100573515	705	636
100165885	1204	861
100573588	246	297
107884339	0	0
100161010	473	1682
103311047	0	0
100568913	28	37
103308841	0	0
100163478	1747	1577
100570892	167	171
103311111	0	0
Novel00499	1359	1481
100168090	292	211
103310291	2	4
103311595	0	2
100162055	2859	1967
103309558	0	0
100169390	7742	10554
100166624	8	0
100165324	656	677
100573923	0	0
100165716	1249	1649
107882913	0	0
100165273	2	2
107885511	1	4
103308808	3	4
100169262	1117	1021
100168336	85	68
100159647	107726	108720
107883490	0	0
100572298	15	4
100574050	0	0
100568852	1	6
100572963	4	0
107885700	0	0
103307626	262	309
100167172	266	269
103308475	0	0
103309739	43	32
100165361	1019	1320
100167319	603	412
100167635	1267	1308
100569515	5543	4867
100571554	180	136
100571613	20	13
100161597	2915	2650
103311981	1	0
100569745	247	200
103309693	180	155
107885572	0	0
100162269	367	290
100165969	8006	9179
100166903	571	693
103308263	3	3
107885912	1	1
100166039	23269	28088
107882579	0	0
103311450	0	0
100569924	3	1
103308008	0	0
100160658	4918	6031
100158790	1061	1012
100168906	116	85
100574266	9	11
100572983	158	137
100159589	4167	4045
103307774	4	8
100160368	21103	17136
100160185	172	136
100630969	1	0
100165286	1082	755
100571674	1925	2063
100163042	709	886
107884781	94	54
103309916	2	0
100161965	1156	818
107885874	0	0
100569403	271	146
100570537	0	0
100570059	27	7
100572937	32	32
100165036	6893	8091
107883853	3	0
100167288	4567	2761
100169401	371	545
100163567	232	247
100569011	4	2
103310717	6	0
100572027	0	0
100163877	0	2
100575884	0	0
100165071	70	48
100163239	202	143
100160879	1188	1294
103310802	13	17
100159787	742	632
107885097	2	3
103309987	80	49
100570948	33	28
100166211	21	15
107883001	4	0
103309779	1	0
103308916	12	5
103308721	2	0
107885530	0	0
100572699	0	0
100571272	1	0
100160984	144	341
100161350	1670	1420
100165314	1577	1004
103311898	0	0
100165736	770	476
107884092	11	7
100163228	444	540
100573543	0	0
103310699	0	2
100631014	0	0
100575834	1	0
107884280	0	1
100166239	104	95
100165926	746	625
100163762	3879	2783
107882510	0	4
100164715	2014	1844
100167682	0	0
107885617	0	0
103308712	633	549
100162789	970	900
100165866	16092	10396
100159074	531	692
100145835	3369	4000
100163660	237	134
103311323	0	0
100163976	776	235
Novel00007	44	20
100165693	1707	1128
103309192	2	0
100160678	758	664
100159536	13367	11936
100162311	497	531
100165945	207	189
100167623	36	51
100164691	903	1965
100145838	4138	6748
100573504	9	5
100169421	905	743
103308802	0	0
100158953	1711	1497
107884301	5	2
100571724	0	0
107884966	4	0
100163871	329	384
103308790	44	43
100164066	556	499
107885062	26	15
107883583	0	0
100159487	226	181
107883060	10	5
100570846	2179	11
100160062	139	249
100165700	0	0
100168818	254	140
103308925	2	1
103309215	20	17
100166016	6304	6494
103308937	3	1
100166212	2528	4054
103309898	17	5
100569444	1345	1216
103307905	0	0
100570638	188	524
100168558	622	550
103310259	25	25
107883663	2	4
100162299	1162	1301
100159216	289	187
103311382	0	0
100166744	900	869
100161608	18263	17882
100161796	2978	3201
100161412	2661	1945
100165518	7604	10843
103307693	0	0
100160475	108	83
100165561	1762	4377
100569640	1975	929
107882592	1	0
100161550	1777	1493
100572504	0	0
100168926	432	346
107882492	0	0
100569374	1	0
100165476	128	74
100568926	10	5
100572507	197	181
100166012	15	4
100568586	24	10
100165101	210	149
103309886	0	3
100167728	1268	953
107884096	0	0
100575592	68	26
100165744	0	0
100571857	1	1
100572033	491	372
100160918	5884	4277
100163276	2118	2049
103311937	0	0
100161527	170	187
103311411	0	0
100162460	22	21
103310921	0	0
100159106	4735	5524
107882427	1	0
107884925	454	374
100571167	1897	1591
100164165	2250	2637
107884503	27	17
103310400	18	20
100571263	2302	54380
103311862	0	0
100575750	0	0
Novel00099	11	13
100168620	6930	4242
100574596	28	7
103308408	3	1
100168988	131	171
100574894	5	2
100569393	285	216
100160510	443	443
107885229	1	0
103310710	0	0
103308037	18	2
103311704	0	0
100162086	36	22
100569749	121	137
107882140	1521	1290
100165971	1104	946
100168370	2602	2992
100163251	5910	4054
107882624	1	0
103311442	0	0
107884264	9	8
100573113	4	0
100164372	49402	22071
100163322	1513	2290
100572423	298	191
100166053	3428	1764
107882915	0	1
103308914	0	3
100570155	160	196
100159070	4305	2625
100160044	253	197
100161039	602	965
107885029	7	1
103309985	0	0
100167206	2390	2612
107885158	9	7
100574775	28	9
100569387	0	0
100570815	272	127
107885764	0	0
107883346	0	0
103309175	2	0
100163069	1584	1006
100168809	4242	21461
100571398	277	181
100569807	4	1
103311702	0	0
100162412	413	317
107885499	0	0
100167894	1507	1299
100158860	12	5
103307923	0	0
103308511	3	1
100572007	646	866
100572375	52	27
100159645	520	762
100161408	2811	2305
100570856	1049	1713
100575257	673	644
100570233	0	0
100160075	1939	1204
100630967	0	0
107884675	50	31
100571882	0	0
100165446	170	107
100570576	0	4
100572326	108	52
100166060	909	1159
100162923	2170	1947
107884292	4	0
100161769	796	573
100160365	1398	918
100159390	632	609
107884634	36	26
100569185	25	22
100573094	0	0
100568763	21	22
103308793	0	0
100168757	4262	4112
107883626	0	1
107882934	0	0
Novel00451	231	159
107884954	17	17
100161513	9214	8935
103309550	0	0
107882474	0	0
100168228	744	466
100160038	1501	937
107884667	0	0
100167339	1476	1398
100161899	591	284
100573634	21	18
107884352	16	5
107883719	4	4
100571147	327	287
100166567	1056	1421
107882760	0	2
107882345	2	0
100164462	876	710
103310054	655	644
100166796	854	773
103308787	0	0
100168346	13	24
100167821	2279	1993
100161800	386	508
103310677	0	0
100575296	1	3
100166511	1480	1501
100575853	282	209
100166306	1174	972
100574436	4	7
103310527	11	1
107882943	16	13
100162965	1247	1416
107883113	0	0
103310917	39	22
100161074	1877	2217
100144780	2485	2462
100163057	603	458
107884783	16	3
107885602	0	0
100576035	16	8
100572206	1676	1803
100568545	1	1
100163731	254	202
100164144	1	0
107882482	0	0
100571214	1	0
100164207	724	669
107885919	11	8
100159381	4676	5601
103311377	0	0
100166346	658	588
100163199	7	2
103311823	0	0
103308609	0	0
103308908	16	8
107882224	0	0
100169246	23427	16123
100160285	264	234
103309476	0	0
100168653	1664	1514
Novel00342	0	0
100573888	60	47
100162021	410	717
103308152	125	91
100168156	6649	4998
100160700	17259	2977
100160235	1108	1279
103309208	1	0
100164351	0	0
100574445	302	614
100573741	9	7
103308290	0	0
100169405	236	249
103309308	0	0
100570244	19	6
100169411	48	398
107882963	13	3
107885302	0	0
100162664	163	121
100162406	428	255
107883427	31	25
100569206	0	0
103309094	5	4
100575122	144	146
Novel00365	19	11
100167905	275	464
100166683	52	75
100166316	1626	1194
100168718	182	122
103309382	11	6
107884140	3	0
100167289	496	314
107883457	26	42
103309336	0	0
100158789	4139	2236
100163756	42	28
100159608	352	682
100160035	1871	1478
100160388	237	266
100569723	579	316
100161687	235	4
103308534	0	0
107884984	1	1
100166843	1304	1035
100162357	189	129
107883976	3	1
103308905	0	0
100163751	1400	895
107883956	3	1
107884337	6	8
100167943	0	0
103307893	0	0
100568961	99	48
100572479	4043	14433
100158733	3567	1283
100569909	49	53
107884241	8	8
100162231	1716	1460
Novel00546	15	18
107885235	4	7
107883130	1	0
103311380	0	0
100169614	3267	2516
100571354	1234	946
107885759	0	0
103308447	151	189
100575929	0	0
100574393	0	0
Novel00354	1289	1032
100568821	3	0
103309496	0	1
100161512	1481	1068
100631024	0	0
100163785	3336	7101
103309149	0	0
100164751	22	21
Novel00166	9	6105
100163857	305	306
100573120	11533	8743
107883239	0	1
107884561	1	0
100568561	231	99
100161993	4001	4186
Novel00295	0	0
103310074	7	2
100160260	2608	5987
100167421	549	592
100169289	396	536
107885628	0	0
103307714	0	0
107883771	2	1
100145852	888	741
107885772	0	0
100165237	3353	2521
100163981	202	212
100160523	2208	2324
103307826	8	5
100572974	96	75
100169378	1087	942
100574462	44	30
100162026	638	831
100164960	984	1210
100630984	0	0
100166145	66	55
100158922	826	1135
107883189	0	1
100159136	202	203
100162093	4324	4914
100574434	0	0
Novel00370	13	22
107882832	0	1
107884067	0	0
103310893	0	0
100164804	870	608
103309437	3	0
107885045	1	1
100161902	3081	2150
103307669	0	0
100165635	1235	875
100168297	7	4
100165467	700	1120
103310268	0	0
100159289	32	33
100167716	4	2
100159920	143	136
100159667	10261	7765
107883272	1	1
107882443	4	2
100168442	195	260
100167410	1862	1199
100164578	563	366
103307912	0	0
100166125	104	178
103310253	28	26
100570779	0	0
100160508	320	297
100163926	12	79
100167522	1991	3670
100570961	728	863
100572633	157	106
107883982	3	0
100572992	1168	989
100168719	77	45
100161165	1392	1768
100165606	1643	2897
103310037	92	86
100574896	0	0
107884313	3	14
100165500	1876	1483
100572740	97	41
100159585	51435	43941
100568906	194	129
100570422	15	8
103309728	0	0
107882576	0	0
100572064	112	66
100569412	0	0
100160824	244	238
100574754	106	104
100162360	207	241
100167003	209	155
100161290	3394	2522
103308936	156	56
100144898	5375	6445
100571040	48	28
100166965	234	143
100158835	2972	3533
100570310	32	32
100575208	122	148
100167407	306	290
100164903	599	658
107883096	0	1
103307636	659	1073
103309633	111	113
100158951	717	745
100160019	6575	5844
107884500	0	0
103311314	0	0
103309082	5	0
100572062	4	3
100168936	2951	1913
100569912	60	54
100187585	9302	615
100161848	12	4
100162557	629	403
100575352	762	484
103308930	502	374
100575861	58	22
107883767	0	0
100574159	0	0
100166408	4782	6261
100166722	2129	1887
103311875	0	0
100575856	165	107
100572184	0	0
107883342	67	36
107883678	5	0
100160317	495	345
100166896	1750	1376
103311493	1	0
100575830	229	241
100167441	3	5
103308661	0	2
107885555	0	0
100161439	940	797
Novel00457	92	100
100571341	0	0
103310175	0	0
103309450	0	0
100572597	3	3
100167096	333	405
100571987	0	0
107882700	0	0
100168480	376	488
Novel00006	16	15
100570812	3146	2231
100572239	1459	1686
100159902	3158	1738
100163495	882	1144
107883156	0	1
103308984	10	2
100160137	760	689
100162946	867	1182
100574167	22	18
107884001	3	1
100167868	7545	6093
103310206	0	0
100160859	544	106
100164299	503	568
100164533	3540	1866
100168847	3	0
100169518	2181	2445
100159068	574	419
100572242	480	368
100166531	2	0
100160350	2793	2359
100160743	1	0
100165992	0	4
100169389	385	414
103311181	0	0
Novel00310	16	12
103308091	1	0
107883561	0	1
100573532	80	45
103308590	0	0
103308754	0	0
100166664	753	809
103310170	1	2
100161786	5274	10246
100571846	92	99
100159724	436	443
100166358	114	100
103309497	0	0
100165961	1472	908
107883923	15	3
103309712	1	0
100572025	0	0
100168401	2792	789
107883231	3	1
103311926	1	0
107885604	0	0
100163689	1333	1083
100165919	5932	7104
100160490	339	312
100166259	90	83
100574956	0	0
100166784	4276	3195
100161103	10722	8267
100163748	22620	21697
107884703	7	9
100573042	43	31
100166829	330	13
100158909	682	582
107885379	0	0
100167071	167	154
100159878	635	457
100161249	1087	732
100165920	1330	1124
100162984	1926	1235
Novel00508	73	57
100159330	19	381
100167382	30240	26108
100167583	1681	1502
100570410	0	0
100163945	301	289
103309014	5	2
100168792	483	627
100571388	0	0
100162010	59	5
100163090	262	195
100570526	834	799
100161530	4767	1574
100165105	0	0
100169450	9000	9872
103308773	0	1
100161027	387	310
100570959	2155	2043
107884220	0	0
100169315	8113	7889
100161297	3424	3044
100569144	34	47
100161737	1814	1482
100168598	884	1003
103307783	262	157
100165095	243	321
100168563	6550	13826
103309575	0	0
100165294	1548	1500
100162288	688	631
107884334	8	5
100575870	0	0
103308286	0	0
107882190	0	0
100168189	0	0
100167037	124	75
107884698	5	1
100161802	365	343
100572260	197	133
100164892	449	550
100165396	1809	11
100166804	83	34
100168151	9460	7990
100159019	2931	3988
100167816	1097	649
103310561	18	5
100568970	147	125
107882554	21	22
100165508	1050	863
100574245	410	332
100161061	337	251
100568661	12	12
103311193	0	0
100167575	5671	4559
100167425	3975	3983
103310485	0	0
100167194	452	577
100160570	41	40
100574156	23	9
100167572	1415	1217
Novel00491	238	172
100163656	512	504
100168591	677	606
100167192	2169	2145
100168085	1143	54
100159676	609	484
100162610	5440	6025
100169568	1532	1373
107883302	10	9
100572620	520	220
Novel00507	11	12
100163970	6709	9666
103307922	15	3
103308831	0	0
103307898	2	0
100168597	881	861
100165271	728	692
100163300	6650	3699
100159992	466	390
103311753	0	0
100162187	0	2
100163146	1825	1573
100165008	2141	2089
100160904	7242	5268
107885510	2	1
100159268	522	495
103307856	0	0
107882821	66	63
100164415	3553	2052
100163002	390	300
107884763	0	0
100165441	0	0
100164690	2022	1656
107882817	1	0
100162624	18	3
100574572	139	88
100573377	0	0
103309093	6	3
107884902	71	64
100160882	3192	2359
100574185	29	17
107883375	2	1
100169370	339	180
107883507	1	0
100160685	1	0
100163649	440	460
103311232	0	0
100572646	6	2
107883717	5	0
103311662	1	0
100164468	1113	479
Novel00551	331	223
103311282	0	0
100169233	3	0
Novel00030	14	6
100167668	2610	2098
100163507	613	573
100162675	3417	1850
100161760	2422	1690
100571910	603	388
103308106	8	12
107882941	0	0
100163667	6855	5190
Novel00371	25	43
100575653	3	1
100571379	483	257
100569028	0	1
100187583	205	41
100573817	333	391
100164105	3	7
107885651	0	4
100573270	15	12
103311167	0	0
107885175	20	9
103311194	0	0
100164505	2019	1760
103311966	0	0
100568678	112	118
100166892	4730	4141
100159744	544	413
100569484	1008	924
100630971	0	0
100159510	236	238
100575117	255	6
107885281	1	0
107885738	105	103
100166569	576	404
107885674	0	0
100163202	195	149
100168550	589	394
103310522	1	0
Novel00513	22	14
100163487	1852	1700
107884501	3	3
100162724	110	56
100162040	4637	4409
107885096	8	0
107882522	0	0
103310055	1	0
100161535	1700	668
107883624	20	15
100574819	3	3
100162071	329	270
107882634	2	3
100161967	810	726
100161582	22	11
107882714	0	0
100572756	0	0
100168306	543	391
100162179	391	358
100159374	203	379
100162716	681	631
100570168	1	0
100160705	1026	1105
107883647	6	7
100166680	4230	1674
107885767	0	0
100158742	6294	5707
100166585	558	430
103311790	0	0
100164051	1563	1285
100572765	0	0
107884829	7	1
100166637	227	151
103307935	0	1
100162245	4553	3821
107884429	0	1
100574166	166	154
100164389	3215	9090
103309036	0	0
103309269	7	1
100575072	0	0
103310482	0	0
103309133	6	2
100160571	684	577
103308923	245	285
100574212	5471	7595
100165649	28	24
100161782	1537	1399
100164278	74	84
100165082	1657	1435
100161006	106	330
100574036	0	0
100575909	20	20
103311930	2	1
100165454	6109	6068
103310346	1277	1068
107882205	2	0
100569590	97	46
100168452	5483	7894
100161446	7	4
103309998	1	2
100162937	0	0
100164225	1934	1786
100570077	1101	1996
100159817	1259	1255
107884642	6	3
103311416	2	0
107883205	3	0
103311567	0	0
100575568	27	0
100574834	235	175
100572385	287	272
107882336	2	0
107882804	0	0
100574178	0	0
100165131	1207	844
107882528	0	1
100167412	42	32
100575593	2304	1929
107884934	7	2
Novel00337	3	2526
107884672	2	0
100168352	1	0
107883397	0	0
100568540	5	2
103311077	0	0
100163321	1158	1476
100159579	797	822
103310812	0	0
107882306	0	0
107884075	31	35
100160420	114	6
103308579	0	0
100164137	1	0
103308345	0	0
107884385	31	19
103309545	1	0
100163664	5520	5485
100570978	2	6
100165091	3634	4658
100162421	493	284
100168948	749	653
103310490	1589	1042
100575172	514	1639
100164256	1306	574
100164154	984	834
103307883	0	0
100569244	17	7
103310549	1	0
100163705	1363	1144
100160232	937	398
100169606	4665	2481
100163511	157	127
100159134	5413	2451
100569473	80	49
107883684	17	9
100164039	142	47
103308519	27	16
100168255	100	51
100162417	450	341
100163672	930	807
107885737	8	13
100568743	8	0
100163957	1695	1156
103310477	1	0
100168248	22	50
100165321	14	3
100162031	158	225
100161087	1488	1183
107882181	36	13
100161621	179	283
107883078	0	0
103309248	0	0
100169001	2055	1728
100163068	125	80
100571168	163	15969
100169360	442	347
100160443	354	335
103307678	205	126
100574121	310	11671
103311762	2	0
103312030	1085	1075
103307911	0	0
103308844	0	2
103311605	0	0
107882797	0	0
100164442	41	0
100572557	108	57
107882397	0	0
103308276	1	1
100165754	527	451
100570478	22	29
100573787	0	0
100160376	1002	750
103311479	0	0
107882978	4	1
100166919	41	19
100572222	131	94
100569220	1	1
100574685	2	0
Novel00048	28	18
100159328	731	637
100573553	41	109
100569084	1714	1591
100573451	122	105
100169226	1372	635
100163477	192	111
100569709	206	121
107885888	0	0
100159612	42568	57374
100571001	113	70
103310974	0	0
100575214	21	58
107885854	7	11
103308540	13	12
100572380	0	0
100167419	124	169
100162099	0	1
100572913	413	372
100574302	51	30
107884576	0	0
100574042	2	0
100162983	2	0
107883350	2	0
100573750	170	104
100166158	235	298
100576026	10	3
100573080	58	43
Novel00233	169	117
103307786	13	3
100160246	568	379
100162256	10216	10692
100163833	0	0
100169129	1315	1392
Novel00258	19	4
100575882	0	0
100163433	4539	3154
100568929	0	0
100168522	1153	956
103308221	0	0
100159317	9340	6957
100167748	355	316
100163570	2649	2961
100166253	131	77
100161187	1082	987
100573591	0	0
107885636	0	0
100159553	988	1593
100576047	2	1
100574076	185	1
100164369	1673	1311
107882227	0	0
107884380	0	2
100163851	860	1844
100167084	7452	5060
100162572	380	229
107885682	3	4
100165021	478	539
100164406	4809	3279
100163029	3766	4407
Novel00038	120	124
100163356	2710	2314
107883625	0	0
Novel00216	29	7
100570668	143	141
100571102	716	593
107883197	0	0
100168657	189	159
107884055	7	11
103312013	0	0
107885747	0	1
107883214	1	2
100163289	479	437
100166858	803	763
107883028	2	1
107885748	1	3
100168265	82	109
100167732	729	561
100169283	12350	11316
100161641	176	176
Novel00189	206	184
100159455	2056	1781
100144910	1405	1044
100162305	1	0
107883889	3	4
100573937	10	8
100160073	186	461
100164964	3725	4111
100163066	3	0
107883864	21	8
100575193	30	31
100571780	275	189
100169110	724	582
107884408	28	9
103309097	3	0
100160449	740	673
100160311	1535	1052
100163096	975	1520
103307713	0	0
100160783	897	599
100164541	715	488
100160753	367	423
100166681	1484	1027
103308998	1	0
100165395	570	688
100169154	3078	2814
100571430	0	0
103311242	1	0
103309536	372	314
103308398	0	0
107883425	2	1
100159968	19156	9097
100161605	579	1346
103309393	0	0
103311435	0	0
100144779	24609	20146
103310063	107	75
103308316	0	0
100572844	0	0
100166602	226	248
100165997	425	1013
100158949	22	106
100144893	19802	14253
100166873	16	9
100164331	2182	2036
100168487	1449	2428
100575779	419	393
103310821	0	0
107885030	29	17
103311618	17	2
100169036	301	486
100575486	1	1
100167253	10705	6503
100167167	2642	2755
100168382	202	314
100168204	60	30
100166122	4906	6975
100572186	12	2
Novel00271	75	6
100165493	926	1402
103309606	0	0
Novel00405	138	111
100569689	0	0
103312018	2	0
100161545	86	2
100570038	83	39
100161284	356	223
100162896	1	0
100630931	0	0
100166868	1531	154
103309326	0	0
100570739	18	4
100169136	1837	1159
100569330	3545	2229
107885358	0	0
100167018	0	0
100168928	763	567
103310019	2	2
100160616	36	31
103310381	13	36
Novel00063	12	4
100161877	234	233
100166202	634	77
100165902	1260	1900
103307957	0	0
107883118	0	0
103307850	0	0
100167248	1533	288
107883395	96	51
107885541	1	0
100573360	519	370
Novel00253	13	2
107882940	1	0
100167794	5264	3221
100163504	260	211
100569224	30	72
107885372	255	248
107885898	3	1
103311936	0	0
100163720	403	328
100166170	1573	1423
100570692	51	58
100166547	929	353
Novel00343	408	419
100568983	516	660
103311191	0	0
107884631	0	0
100158731	846	523
100167876	2881	2141
100163398	520	432
100163746	18	8
100166299	2076	2095
107883802	1	0
100169318	8202	5426
100167644	493	795
Novel00223	39	17
100571007	2	3
100574750	453	336
107884237	3	2
107883154	2	4
100161725	1283	1500
107882251	4	7
107883025	0	0
103308558	30	33
107882865	0	0
100168226	300	361
103310135	0	0
103310895	0	0
100572295	89	98
100162520	7834	5767
100573656	6	1
100568909	0	0
100159825	613	645
100159652	246	224
100576032	436	34895
100166787	4797	5432
Novel00281	285	136
100164456	687	518
100161337	1640	1258
107882740	0	0
100575170	34	29
100163274	65146	83289
103310642	0	0
100166642	491	491
107883331	0	0
100168680	24	27
100572741	0	0
100162526	2835	2729
100574641	189	143
107883737	14	10
100165977	296	565
100168347	176	63
100169598	441	448
103307982	3	0
103311268	0	0
100158913	876	865
100164778	739	511
100160119	1332	1179
103311785	0	0
103310459	4	0
100568556	2	2
103311403	0	0
103308039	4	0
100161757	4141	2704
100159245	886	698
103311041	0	0
107885101	0	0
103311890	1183	990
100571823	49	25
107883109	0	0
100158812	343	343
107883009	0	0
100160906	132	163
103307890	0	0
103308222	0	1
107882534	0	0
107885582	0	0
100165752	4499	4041
100573952	39	9
100163047	796	799
107883997	0	1
107883482	1	0
100164627	640	416
Novel00390	46	49
100158826	6025	4949
107884641	11	11
107882894	16	9
100167456	1843	1097
100571035	0	0
100161507	272	165
100167278	5796	6235
100165386	1364	763
107883284	2	1
100165397	4151	3396
Novel00078	32	10
100167589	1148	1239
103310805	111	46
100570601	695	662
107885624	0	0
100160395	1059	822
100572355	11	6
100571539	69	40
100165911	1242	1025
107883103	5	5
107884368	0	0
107882733	343	206
100574891	18	31
100570645	12	4
100163935	813	647
100166357	683	784
100569168	3	0
103310153	3	0
100569967	164	227
100160885	1250	909
107882321	5	1
107885071	0	0
100165287	221	266
103308363	0	0
107885230	1	0
100167617	6679	2087
100167823	428	400
100163358	1793	2235
107885616	9	5
Novel00009	137	127
100166163	1243	858
100161869	5991	14865
100159752	237	192
100574362	1	0
107885248	0	0
103308203	30	0
103309565	0	0
100167751	2686	2435
103307619	0	0
103309451	24	18
100574475	7	18
100168979	228	146
103310204	5	8
103311847	0	0
100164865	413	315
100569508	3	0
107882495	0	2
100571454	313	179
100164339	403	383
100163021	454	267
100168922	161	132
100162553	376	346
100574345	14	2
100159747	1926	1510
100166929	6	0
107882649	96	47
Novel00265	11	4
100160305	1534	2040
100168296	1492	750
100166312	677	846
100167175	2291	2036
100162145	128	108
100160468	3796	7134
100568805	0	1
100572647	472	470
100572153	168	139
100575061	23	7
Novel00353	16	34
107884144	3	0
100166898	1663	1983
100166618	2074	1274
100167157	4191	3472
100161791	2098	2139
107883698	5	0
103311214	0	0
100168986	2724	2103
107885055	3	0
100575310	99	23
100162304	1619	1685
103310418	22096	17798
100162620	2825	7284
100573022	4	5
100571458	72	116
100160778	1638	2237
100159713	374	341
107885749	76	25
100570066	0	0
107882268	3	4
107885108	271	253
107883066	2	0
100160742	694	562
107884217	1	0
107885607	0	0
100572651	702	1132
100573346	0	0
100163121	250	193
100572825	0	0
100572955	181	191
103311027	2	0
100571599	162	183
100575279	32	11
100167654	819	787
107884706	5	1
100160726	413	269
100161275	0	0
107884329	4	1
100168433	688	509
100165703	2606	1563
100160013	585	672
107882675	0	0
100164179	3344	7575
103310072	11	30
100573168	0	0
100166461	38	9
100570753	40	2
100570467	0	0
103309900	2	0
100165409	1793	2692
100168915	297	340
100166161	4140	3717
100161841	116	251
100169603	252	133
100165699	2009	1873
103309748	0	0
100169611	439	201
107884896	0	0
103309549	0	0
107884125	0	0
107883892	34	41
103310830	1	0
100575933	256	216
107884350	0	0
100571453	2	1
100159777	1339	1302
100165899	1358	1242
100167984	2778	4611
103309797	49	42
100164643	614	489
107884610	0	0
103310510	81	43
100166013	99	63
100167446	32907	26767
100160617	6439	5512
100166532	7358	5143
100168507	0	0
100159088	262	434
100167611	26	25
107884496	2	5
100168404	677	418
100166054	202	122
100568651	4	1
100568495	0	0
100159238	843	634
100575869	0	0
107882736	0	0
100568573	89	451
103310901	1134	618
103308048	0	1
100166609	1	0
100166815	921	372
107884710	2	0
100571612	3	10
107884130	1	0
100164045	427	418
100569129	1659	905
103307630	542	418
100574859	175	120
103308627	0	0
107883319	92	108
103309137	0	0
100576004	1	1
100572902	9	8
100165015	3300	885
100168300	586	534
100630989	0	0
100572043	122	121
107882442	3	3
100572814	0	1
100163870	1552	1085
107882704	680	376
100164208	8159	5348
100167238	126	83
100162419	4428	4239
Novel00164	51	48
100163446	377	305
100571146	311	293
103309379	0	0
100574352	0	0
107883475	19	22
103308567	0	0
100570214	64	40
100164172	1706	1377
100572964	477	342
100169349	1446	1306
100160262	146	104
Novel00413	18	18
100162057	1	0
100162381	17	6
103310163	1	0
100164178	318	206
100159331	17421	12599
100166059	4085	2497
100573342	3	1
100572344	0	0
100574525	3	0
103308187	0	0
100164869	426	377
107882452	0	0
103311269	0	0
100159468	4	14
100167236	1093	1184
100161437	6552	4236
103311062	0	0
100164377	2143	1546
103308917	7	13
100163759	627	758
100158739	969	458
103307920	0	0
100572289	11	24
103310707	127	147
103310438	0	0
100571960	3	2
100165546	2982	3034
103309605	0	0
100164536	1350	1371
100163039	170	299
100165284	831	933
100569180	1006	791
107883600	0	2
107884302	4	5
100158834	14003	17336
103311522	9	2
100163626	3784	3508
100161128	169	129
103310306	0	0
100159495	986	811
100166319	677	441
100575814	469	406
100165507	374	450
100161553	55	30
100164477	5786	4269
100571903	25	27
100165125	1885	1516
100162114	6	4
100161804	490	364
100162697	55	40
100162125	271	235
100159359	9136	11880
100165372	60	55
107882390	1	0
107885556	0	0
107885255	0	0
100301948	954	1000
100166166	51	37
100166600	816	736
100572303	41	29
107883079	0	0
100166123	2147	2650
100569397	4	0
107882689	1	2
100572842	4	3
107883407	7	2
103311701	0	0
100572030	90	47
100163743	1438	1852
100631040	0	0
100167932	1513	1195
100573103	214	214
103308403	4	9
100159159	1404	1174
Novel00210	131	43
100568903	18	7
100168670	316	249
100168889	12541	15041
103308212	0	0
103308510	0	0
107883618	0	0
107884375	1	0
100162340	1	0
100158907	4263	5410
100571012	1	0
100169142	1054	947
100161821	555	377
100161648	1079	1191
100160852	1876	2004
100169137	477	584
100166840	770	569
103309388	0	0
100569371	43	61
100160865	2059	2492
Novel00530	96	51
100162932	1527	1711
100573819	10	13
100571424	72	58
103309007	1	0
100575730	340	36
103309047	0	0
100159637	3241	2311
100575357	2	0
107884728	0	0
100573494	0	0
103311698	0	0
100570840	12	5
100569903	482	218
107882661	0	0
107883575	0	11
103311491	199	150
100569694	2066	669
100165111	508	451
107884115	2	1
100160154	504	428
103308675	1239	1282
100572263	2	2
107882854	85	79
100571399	2198	1515
100569384	39	46
100169631	9648	8216
100166514	247	148
107883533	492	165
107884819	4	6
100167435	6021	6373
103310454	0	0
107885435	0	0
100570626	3	1
107882862	3	9
107882869	1	1
107884186	113	74
100160448	2023	1800
100572451	532	394
107884773	409	433
100160334	500	424
103309079	4	8
100166708	422	379
100167124	229	343
100163416	38	38
100572849	159	156
100162435	1530	486
100572786	3969	1872
100161780	305	416
107883033	0	0
107882639	36	27
100167756	497	479
100159171	820	583
100164518	336	279
100158952	433	388
103309813	0	0
100570776	0	0
107884997	85	80
100574771	519	403
100169138	2897	2257
100163143	937	618
100159004	755	679
103308476	0	0
100169635	1101	1410
100159379	329	240
107882863	0	0
100158760	1013	1078
100162996	170	190
100166349	161	121
100163009	1249	1244
103310221	0	1
100573385	0	0
100162748	344	173
100167224	5516	4986
100163041	3013	1182
100166509	345	289
103308619	0	0
103311051	0	0
100159696	2657	2625
100575287	1	0
107884477	0	0
Novel00471	11	0
100575288	511	325
100569997	6	3
100570927	0	0
100161311	925	9237
100571968	4	1
100162793	1034	1228
107885743	0	0
107885601	0	0
100570711	563	795
Novel00495	32	49
Novel00017	77	33
107882993	1	0
107883229	0	0
100630962	4	0
Novel00005	19	15
100568507	8	0
100570270	97	67
100162669	611	458
100573100	0	4
100163537	708	788
100160207	4935	5141
100570549	11	9
103308216	1	1
100165967	617	432
100164360	2331	2248
100570013	7000	5541
100569365	5457	7241
103307869	1	0
100572658	310	338
100572669	28	31
100166431	996	906
100164634	357	514
100162613	1179	685
100165348	827	723
103311263	0	0
107883365	2	0
107884537	3	0
100162706	542	332
100166067	464	1161
107882186	5	0
100169424	260	201
100159562	338	268
100162252	1866	115
100575053	9	2
103308997	1	0
100575901	1970	2475
100161345	2312	3650
100160499	1438	764
100164015	2262	2028
100161398	97	58
103308011	0	0
100162995	6714	4807
100165880	3570	2839
103308382	0	1
107884650	1481	873
100571403	3094	2131
100576045	243	212
100163902	976	1403
107884809	0	0
100570869	4	1
100162082	1370	1044
100166140	1409	1176
100161016	1282	1320
107882274	0	0
103310033	0	0
100161931	3999	4892
100568610	0	0
103308358	1	0
107885515	0	0
107884382	2	0
100163673	7982	2436
100573092	0	0
103308031	1	0
100167028	4604	6577
103310495	0	0
103308616	0	0
100160461	830	718
100161276	566	428
103309228	1	3
Novel00453	30	78
100163888	2255	2553
100572808	2	7
100164743	950	240
103307793	143	117
100160565	1399	1156
107884397	0	0
100161759	305	336
107885112	0	0
100570863	492	436
100158967	16760	12705
103310185	78	191
100570418	326	234
100165818	705	706
103308689	1160	1019
107884289	2	1
107885858	11	10
100631017	0	0
100570995	14	8
100161235	0	0
100162036	222	812
103311112	0	0
100167539	6363	4338
107884549	15	7
103311507	0	0
107882895	0	0
100573151	1	0
100166315	376	307
100162067	445	428
100575717	1418	1234
100163011	768	850
100161208	275	589
100167899	639	764
103309553	1502	943
103311540	5	8
107883519	0	0
100575629	0	4
100574325	469	490
100165081	981	713
103311817	0	0
100159346	351	207
100162188	75	63
100159668	16398	4942
100162491	1152	1038
100161590	1440	1105
100165691	396	141
100165903	3958	3331
100159310	655	700
103308789	0	0
100569464	61	55
100159753	2	18
100572683	23	47
100162672	532	477
103308785	0	0
103308784	0	2
107885512	0	0
100163255	700	611
107882219	0	0
100165199	294	325
100161135	5283	3639
103308622	0	0
Novel00002	148	118
100160598	7049	7122
100165202	3323	3759
103311196	0	0
103308275	12	1
100161014	827	781
107885573	0	0
103312026	0	0
100570687	107	55
100573198	463	461
100572049	46	51
100159966	5022	3005
100166699	0	0
107882187	277	198
100158839	8	70
100162897	44	40
103310928	0	0
107885262	0	0
107883975	6	2
Novel00014	55	28
100573994	107	97
100574548	160	226
103310750	14	10
107884755	10	2
100164375	74	96
100159628	3910	5164
100575953	39	29
107884074	0	0
107884252	0	0
107883978	0	0
103309422	27	25
100158837	98	139
100575583	429	412
100164050	31546	27716
103311572	40	24
100165755	1	0
100166923	6	12
Novel00044	21	8
100573251	0	0
103311784	2	1
100162827	1605	1333
100159302	1435	1028
100164174	1628	1415
103309160	109	76
107882324	2	0
100159906	153	215
100161562	6	2
100167639	5834	4912
100168147	4107	2797
107883631	0	0
107884917	10	3
107885527	5	1
107883315	47	68
103311684	0	0
100161056	1018	1038
100159365	0	0
107883212	5	0
103310239	0	0
103310828	0	0
107882547	1	3
100164474	731	763
100167676	199	231
103311386	0	0
[truncated: 18,900 more rows]
