# Supplementary material for: The L-DOPA/Dopamine Pathway Transgenerationally Regulates Cuticular Melanization in the Pea Aphid Acyrthosiphon pisum
Source: Front Cell Dev Biol. 2020 May 5;8:311. doi: 10.3389/fcell.2020.00311 (PMC7214743; doi:10.3389/fcell.2020.00311)
Supplement: Supplementary file 1 [file Data_Sheet_1.ZIP › Transcriptome sequencing/Transcriptome sequencing/SNPs.xls]

CHROM	POS	REF	ALT	dsTH	dslta	GeneId
NW_003383490.1	46718	A	T	0,2	NA	--
NW_003383490.1	71390	G	A	0,2	NA	--
NW_003383490.1	73419	A	G	19,8	20,4	100569617
NW_003383490.1	74389	T	G	0,3	0,2	--
NW_003383490.1	77852	T	G	1,5	4,1	--
NW_003383490.1	77893	G	A	0,5	4,2	--
NW_003383490.1	78061	T	C	0,8	0,3	--
NW_003383490.1	78100	T	C	7,2	1,3	--
NW_003383490.1	78153	A	C	1,5	4,2	--
NW_003383490.1	78264	G	A	0,6	0,7	--
NW_003383490.1	78524	A	T	5,3	1,4	--
NW_003383490.1	78589	C	T	4,4	4,1	--
NW_003383490.1	79192	T	C	0,6	0,3	--
NW_003383490.1	79707	C	T	4,8	2,3	--
NW_003383490.1	81009	T	A	0,6	0,5	--
NW_003383490.1	82987	A	G	5,4	1,0	--
NW_003383490.1	83294	T	C	4,5	2,1	--
NW_003383490.1	83682	C	T	0,2	NA	--
NW_003383490.1	84093	T	C	0,5	0,2	--
NW_003383490.1	84872	G	A	0,2	NA	--
NW_003383490.1	85389	C	G	7,5	5,8	--
NW_003383490.1	85637	C	T	49,52	40,30	100569617
NW_003383490.1	85675	C	T	71,64	40,47	100569617
NW_003383490.1	85908	C	T	19,24	20,21	100569617
NW_003383490.1	86348	C	A	64,48	44,32	100569617
NW_003383490.1	86480	A	C	38,50	34,29	100569617
NW_003383490.1	86651	T	A	32,47	35,27	100569617
NW_003383490.1	86758	T	G	20,10	22,3	100569617
NW_003383490.1	86808	G	A	5,4	11,3	100569617
NW_003383490.1	86864	T	G	0,40	0,29	100569617
NW_003383490.1	87011	A	G	65,33	47,20	100569617
NW_003383490.1	87026	G	A	63,33	44,15	100569617
NW_003383490.1	87104	A	G	0,77	0,40	100569617
NW_003383490.1	87195	A	T	46,27	29,15	100569617
NW_003383490.1	87266	G	A	48,32	34,18	100569617
NW_003383490.1	87287	G	C	57,31	39,19	100569617
NW_003383490.1	87467	T	C	0,122	0,85	100569617
NW_003383490.1	87553	A	G	0,115	0,92	100569617
NW_003383490.1	87683	G	A	43,39	40,32	100569617
NW_003383490.1	87852	T	C	0,153	0,113	100569617
NW_003383490.1	88079	A	G	71,76	53,44	100569617
NW_003383490.1	88318	C	G	51,71	34,37	100569617
NW_003383490.1	88430	G	C	58,58	30,38	100569617
NW_003383490.1	109075	T	G	0,3	0,3	107882794
NW_003383490.1	109307	A	T	0,2	0,2	107882794
NW_003383490.1	113041	A	T	0,2	NA	107882794
NW_003383490.1	122466	T	G	NA	0,3	--
NW_003383490.1	123321	C	T	0,5	NA	--
NW_003383490.1	123391	A	T	0,3	NA	--
NW_003383490.1	123545	C	A	0,3	NA	--
NW_003383490.1	123561	C	T	0,3	NA	--
NW_003383490.1	126660	C	T	NA	0,2	--
NW_003383490.1	127207	C	A	0,2	NA	--
NW_003383490.1	127273	C	T	0,2	NA	--
NW_003383490.1	154519	T	C	0,59	0,45	100569792
NW_003383490.1	154539	C	T	25,14	19,13	100569792
NW_003383490.1	154649	G	A	34,26	27,16	100569792
NW_003383490.1	154699	T	A	45,32	32,17	100569792
NW_003383490.1	154811	C	T	65,35	50,23	100569792
NW_003383490.1	154912	G	A	50,51	23,38	100569792
NW_003383490.1	155239	G	A	50,44	27,25	100569792
NW_003383490.1	155376	A	G	NA	0,2	--
NW_003383490.1	155414	C	T	NA	0,2	100569792
NW_003383490.1	156666	A	G	0,11	0,8	100569792
NW_003383490.1	156919	G	A	NA	0,2	--
NW_003383490.1	157779	T	C	0,2	0,2	--
NW_003383490.1	157809	A	G	0,4	0,2	--
NW_003383490.1	157956	C	T	0,33	0,22	100569792
NW_003383490.1	159518	A	T	0,39	0,51	100167183
NW_003383490.1	159520	A	T	0,39	0,53	100167183
NW_003383490.1	160093	C	T	0,2	0,3	--
NW_003383490.1	160108	T	A	0,2	0,4	--
NW_003383490.1	163842	A	T	1,3	7,1	100570054
NW_003383490.1	168796	A	T	13,12	16,10	100169231
NW_003383490.1	170798	C	T	0,5	0,4	100169231
NW_003383490.1	171004	G	A	38,37	45,30	100169231
NW_003383490.1	171967	T	C	0,3	0,1	--
NW_003383490.1	172029	T	C	0,2	NA	--
NW_003383490.1	177859	A	G	9,10	7,5	--
NW_003383490.1	178080	G	A	0,2	0,3	--
NW_003383490.1	184942	T	C	0,1	0,4	--
NW_003383490.1	185332	G	A	0,2	NA	--
NW_003383490.1	185357	G	A	0,3	NA	--
NW_003383490.1	191084	G	A	763,727	926,989	100162386
NW_003383490.1	191241	C	G	3,2	4,2	--
NW_003383490.1	191242	G	C	3,2	4,2	--
NW_003383490.1	191710	G	T	1,2	3,6	--
NW_003383490.1	191777	T	G	0,3	0,3	--
NW_003383490.1	192659	G	A	0,2	NA	--
NW_003383490.1	192763	A	G	4,6	3,0	--
NW_003383490.1	193009	T	A	0,4	0,3	--
NW_003383490.1	193019	C	T	0,3	0,3	--
NW_003383490.1	236061	G	T	NA	0,2	--
NW_003383490.1	283410	G	A	0,2	NA	--
NW_003383490.1	325871	G	T	0,2	NA	--
NW_003383490.1	346538	C	T	0,2	NA	--
NW_003383490.1	346541	C	T	0,2	NA	--
NW_003383490.1	347123	T	G	NA	0,7	--
NW_003383490.1	347243	A	C	NA	0,4	--
NW_003383490.1	347343	C	T	0,2	NA	--
NW_003383490.1	347348	T	C	0,2	NA	--
NW_003383490.1	347636	G	A	0,2	NA	--
NW_003383490.1	348040	A	G	0,4	0,10	100164475
NW_003383490.1	348160	C	T	0,1	0,3	100164475
NW_003383490.1	348382	G	A	0,41	0,55	100164475
NW_003383490.1	348398	G	A	0,54	0,88	100164475
NW_003383490.1	348872	T	G	0,1	0,1	100570614
NW_003383490.1	349240	C	T	0,6	0,5	--
NW_003383490.1	349245	G	A	0,6	0,5	--
NW_003383490.1	349779	A	G	0,1	0,8	100570614
NW_003383490.1	349801	T	A	0,1	0,7	100570614
NW_003383490.1	349925	C	T	0,2	NA	--
NW_003383490.1	350110	T	A	0,1	0,2	--
NW_003383490.1	350298	A	G	NA	0,3	--
NW_003383490.1	350472	T	C	NA	0,3	--
NW_003383490.1	351341	C	T	0,11	0,13	--
NW_003383490.1	351356	T	A	0,15	0,14	--
NW_003383490.1	351502	G	A	0,6	0,9	--
NW_003383490.1	351515	A	G	0,4	0,8	--
NW_003383490.1	354926	C	T	0,2	NA	--
NW_003383490.1	375103	T	C	NA	0,2	--
NW_003383490.1	381768	A	G	0,2	NA	--
NW_003383490.1	381787	T	A	0,2	NA	--
NW_003383490.1	414602	T	A	73,39	67,36	100163067
NW_003383490.1	414636	G	A	70,36	74,42	100163067
NW_003383490.1	414714	T	G	83,40	84,52	100163067
NW_003383490.1	417704	T	C	1,3	3,4	100163067
NW_003383490.1	417816	T	C	6,2	6,4	100163067
NW_003383490.1	417930	T	C	0,3	0,6	100163067
NW_003383490.1	418117	T	C	0,50	0,69	100163067
NW_003383490.1	418428	G	A	0,30	0,48	100163067
NW_003383490.1	418937	T	C	50,66	53,65	100163067
NW_003383490.1	419006	C	T	0,73	0,77	100163067
NW_003383490.1	419090	A	G	15,5	7,7	100163067
NW_003383490.1	419728	G	A	0,2	NA	--
NW_003383490.1	419732	A	G	0,2	NA	--
NW_003383490.1	419941	T	C	0,1	0,1	100165150
NW_003383490.1	420787	C	T	17,15	19,10	100165150
NW_003383490.1	420805	T	A	0,22	0,26	100165150
NW_003383490.1	421852	G	T	0,44	0,32	100165150
NW_003383490.1	422429	A	T	0,25	0,30	100165150
NW_003383490.1	422497	G	A	0,4	0,4	100165150
NW_003383490.1	423931	A	G	NA	0,2	--
NW_003383490.1	425052	C	A	0,1	0,2	--
NW_003383490.1	425350	A	T	0,3	NA	--
NW_003383490.1	426753	A	G	0,2	0,3	--
NW_003383490.1	484770	T	C	0,2	0,1	--
NW_003383490.1	505553	C	T	NA	0,3	--
NW_003383490.1	505821	A	G	NA	0,2	--
NW_003383490.1	505928	C	T	NA	0,3	--
NW_003383490.1	506032	A	G	NA	0,2	--
NW_003383490.1	561074	A	G	0,1	0,3	--
NW_003383490.1	561272	T	C	0,2	0,6	--
NW_003383490.1	575965	A	T	0,2	0,2	--
NW_003383490.1	609086	T	A	0,4	NA	--
NW_003383490.1	609101	A	G	0,2	NA	--
NW_003383490.1	611188	T	A	0,2	0,7	--
NW_003383490.1	638331	A	G	0,3	NA	--
NW_003383490.1	640331	G	C	0,36	0,26	--
NW_003383490.1	642651	A	T	0,14	0,7	--
NW_003383490.1	643031	T	A	0,29	0,23	--
NW_003383490.1	643711	G	A	0,54	0,54	--
NW_003383490.1	644366	A	T	0,16	0,11	--
NW_003383490.1	646195	A	G	0,3	0,7	--
NW_003383490.1	646791	T	C	0,4	0,4	--
NW_003383490.1	647328	A	G	0,73	0,41	100571160
NW_003383490.1	648396	C	T	0,2	NA	--
NW_003383490.1	648819	C	G	0,102	0,67	100571160
NW_003383490.1	682785	A	G	0,8	0,4	--
NW_003383490.1	683007	G	A	0,2	NA	--
NW_003383490.1	683018	T	C	0,2	NA	--
NW_003383490.1	683098	A	G	NA	0,4	--
NW_003383490.1	683271	A	C	NA	0,4	--
NW_003383490.1	684661	T	C	0,2	0,1	--
NW_003383490.1	684839	T	G	0,1	0,2	--
NW_003383490.1	684887	A	G	0,3	0,3	--
NW_003383490.1	684984	T	G	0,6	0,3	--
NW_003383490.1	686885	C	A	NA	0,2	--
NW_003383490.1	691042	G	A	0,72	0,45	100571160
NW_003383490.1	691136	A	G	0,43	0,52	100571160
NW_003383490.1	691158	A	G	0,31	0,36	100571160
NW_003383490.1	704632	T	G	0,3	NA	--
NW_003383490.1	704668	A	G	0,3	NA	--
NW_003383490.1	704750	C	T	0,5	NA	--
NW_003383490.1	710167	T	A	0,2	NA	--
NW_003383490.1	716214	A	G	0,2	NA	--
NW_003383490.1	721610	T	G	0,44	0,11	100571000
NW_003383490.1	721712	T	C	0,269	0,127	100571000
NW_003383490.1	721874	G	A	0,198	1,102	100571000
NW_003383490.1	721922	G	A	0,205	0,95	100571000
NW_003383490.1	746855	T	C	37,41	38,28	100164419
NW_003383490.1	748712	T	C	0,2	NA	100164419
NW_003383490.1	749056	C	T	0,32	0,37	100164419
NW_003383490.1	749459	C	A	0,2	NA	--
NW_003383490.1	751554	C	A	0,4	0,16	--
NW_003383490.1	752486	A	G	10,1	8,2	100164419
NW_003383490.1	754066	A	T	0,2	NA	--
NW_003383490.1	756781	T	A	NA	0,2	--
NW_003383490.1	760956	A	G	0,2	NA	--
NW_003383490.1	761354	A	G	0,3	NA	--
NW_003383490.1	765238	G	T	NA	0,2	--
NW_003383490.1	767456	T	C	0,379	0,382	100164419
NW_003383490.1	767546	T	C	0,333	0,363	100164419
NW_003383490.1	787820	T	A	0,3	0,3	100576020
NW_003383490.1	787926	A	C	0,3	0,4	100576020
NW_003383490.1	808413	A	G	0,3	NA	--
NW_003383490.1	808444	T	C	0,4	NA	--
NW_003383490.1	819511	G	T	1,7	0,5	103308999
NW_003383490.1	841039	T	C	0,2	NA	--
NW_003383490.1	841190	A	T	0,2	NA	--
NW_003383490.1	865928	A	G	0,2	NA	--
NW_003383490.1	896578	C	A	NA	0,2	--
NW_003383490.1	896716	A	T	0,3	NA	--
NW_003383490.1	897150	C	T	4,2	2,0	103309050
NW_003383490.1	897159	T	C	2,5	1,2	103309050
NW_003383490.1	897189	G	T	9,1	3,2	103309050
NW_003383490.1	897231	T	C	0,15	0,6	103309050
NW_003383490.1	927546	T	A	0,3	NA	--
NW_003383490.1	936937	G	A	0,1	NA	--
NW_003383490.1	936962	G	A	0,2	NA	--
NW_003383490.1	941122	A	C	NA	0,2	--
NW_003383490.1	976053	A	T	1,2	2,8	--
NW_003383490.1	976150	T	A	8,2	10,7	--
NW_003383490.1	976378	C	T	0,4	0,6	--
NW_003383490.1	977283	A	C	0,19	0,17	--
NW_003383490.1	977559	T	C	8,10	11,8	100159562
NW_003383490.1	979951	T	A	13,6	2,9	100159562
NW_003383490.1	980216	G	T	2,4	3,2	100159562
NW_003383490.1	980578	C	T	2,2	2,4	100169130
NW_003383490.1	981348	T	G	0,5	0,3	--
NW_003383490.1	983982	C	T	0,2	NA	--
NW_003383490.1	985204	T	C	NA	0,4	--
NW_003383490.1	985488	T	A	2,3	3,6	100168461
NW_003383490.1	985603	T	A	0,50	0,63	100168461
NW_003383490.1	985652	A	T	67,80	75,56	100168461
NW_003383490.1	985847	A	G	115,147	113,124	100168461
NW_003383490.1	985880	T	C	107,104	108,106	100168461
NW_003383490.1	989974	G	A	9,6	8,5	100169130
NW_003383490.1	990129	T	C	21,25	22,24	100169130
NW_003383490.1	990925	T	C	37,35	27,24	100169130
NW_003383490.1	996122	A	G	84,79	68,65	100169130
NW_003383490.1	996264	A	T	NA	0,3	--
NW_003383490.1	996944	T	A	24,33	38,23	100169130
NW_003383490.1	997804	A	G	NA	0,2	--
NW_003383490.1	997813	C	A	NA	0,2	--
NW_003383490.1	998092	A	G	0,4	0,2	--
NW_003383490.1	998434	C	T	2,6	1,4	--
NW_003383490.1	998688	C	A	6,3	2,1	--
NW_003383490.1	998719	G	A	3,6	1,2	--
NW_003383490.1	1000459	C	T	7,8	7,9	100169130
NW_003383490.1	1001316	G	A	0,2	0,1	--
NW_003383490.1	1002926	T	C	0,2	0,2	--
NW_003383490.1	1002961	G	A	0,2	0,2	--
NW_003383490.1	1003316	T	A	2,1	0,7	--
NW_003383490.1	1005313	G	A	14,5	10,10	--
NW_003383490.1	1005380	C	G	8,3	11,3	--
NW_003383490.1	1005882	G	A	0,40	0,28	--
NW_003383490.1	1005959	C	T	18,13	20,11	--
NW_003383490.1	1006347	G	A	36,78	35,54	100166392
NW_003383490.1	1006497	A	G	0,3	0,3	--
NW_003383490.1	1006585	A	G	59,158	44,64	100166392
NW_003383490.1	1006800	G	A	0,126	0,112	100166392
NW_003383490.1	1006920	A	C	1,5	6,3	100166392
NW_003383490.1	1011828	C	A	0,2	0,2	--
NW_003383490.1	1019347	A	C	0,2	NA	--
NW_003383490.1	1019390	G	A	0,2	NA	--
NW_003383490.1	1019446	A	T	0,4	0,7	--
NW_003383490.1	1019516	C	A	0,22	0,23	--
NW_003383490.1	1020042	T	G	0,6	0,6	--
NW_003383490.1	1030287	C	A	2,12	1,3	--
NW_003383490.1	1030304	A	T	2,12	2,3	--
NW_003383490.1	1030655	A	G	8,4	7,1	--
NW_003383490.1	1031131	T	C	0,3	0,3	--
NW_003383490.1	1031314	T	C	0,5	0,6	--
NW_003383490.1	1033066	T	C	0,1	0,2	--
NW_003383490.1	1042949	A	T	0,3	0,1	107882305
NW_003383490.1	1060838	T	C	0,1	0,2	100568655
NW_003383490.1	1061059	A	G	0,6	0,6	100568655
NW_003383490.1	1061098	T	G	0,12	0,11	100568655
NW_003383490.1	1061402	C	T	4,5	7,2	100568655
NW_003383490.1	1061573	A	G	5,2	4,3	100568655
NW_003383490.1	1061593	A	G	0,4	0,6	100568655
NW_003383490.1	1062302	A	G	0,15	0,19	--
NW_003383490.1	1062432	T	C	4,2	8,7	--
NW_003383490.1	1062543	C	T	14,4	6,10	--
NW_003383490.1	1062572	A	G	5,15	11,7	--
NW_003383490.1	1063178	G	A	7,3	0,6	--
NW_003383490.1	1063419	G	A	7,3	8,0	--
NW_003383490.1	1063832	C	G	0,2	0,3	--
NW_003383490.1	1063867	T	C	0,2	0,2	--
NW_003383490.1	1064178	G	A	2,2	5,3	--
NW_003383490.1	1064382	C	T	NA	0,2	--
NW_003383490.1	1064483	G	A	NA	0,3	--
NW_003383490.1	1065028	T	A	0,2	0,3	--
NW_003383490.1	1065112	A	T	0,5	0,3	--
NW_003383490.1	1065613	G	A	0,1	0,1	--
NW_003383490.1	1065655	C	T	0,2	NA	--
NW_003383490.1	1065660	T	G	0,2	NA	--
NW_003383490.1	1065966	A	T	11,14	15,13	100169561
NW_003383490.1	1065988	C	T	29,37	22,28	100169561
NW_003383490.1	1067225	A	T	9,0	8,2	100169561
NW_003383490.1	1067261	C	T	100,28	98,27	100169561
NW_003383490.1	1067335	C	A	145,61	154,65	100169561
NW_003383490.1	1067395	G	A	99,34	115,41	100169561
NW_003383490.1	1082686	A	G	NA	0,4	--
NW_003383490.1	1082695	T	G	NA	0,5	--
NW_003383490.1	1083103	C	T	0,5	0,2	--
NW_003383490.1	1083510	A	T	0,8	0,3	--
NW_003383490.1	1083770	G	A	0,3	0,2	--
NW_003383490.1	1084576	C	T	0,2	NA	--
NW_003383490.1	1085441	C	G	0,2	NA	--
NW_003383490.1	1087000	A	G	51,61	45,54	100164822
NW_003383490.1	1087645	T	A	0,4	0,2	--
NW_003383490.1	1088647	A	C	0,4	0,4	--
NW_003383490.1	1088648	C	T	0,4	0,4	--
NW_003383490.1	1089867	A	G	4,6	10,8	--
NW_003383490.1	1090533	T	C	19,19	31,14	--
NW_003383490.1	1090601	G	A	19,24	25,13	--
NW_003383490.1	1091190	G	A	13,12	15,3	--
NW_003383490.1	1091711	C	T	31,43	39,32	100159047
NW_003383490.1	1091939	T	G	14,29	26,23	100159047
NW_003383490.1	1092419	T	C	0,6	0,6	100159047
NW_003383490.1	1092495	A	C	6,3	8,3	100159047
NW_003383490.1	1092663	C	T	0,6	0,3	100159047
NW_003383490.1	1092752	C	A	3,6	3,0	100159047
NW_003383490.1	1092756	C	T	0,9	0,3	100159047
NW_003383490.1	1092974	A	T	0,4	0,6	100159047
NW_003383490.1	1093083	A	G	0,4	0,1	100159047
NW_003383490.1	1093442	G	A	0,13	0,11	100159047
NW_003383490.1	1093535	G	A	0,13	0,6	100159047
NW_003383490.1	1093542	A	G	0,23	0,11	100159047
NW_003383490.1	1093628	G	A	0,65	0,59	100159047
NW_003383490.1	1093754	T	C	0,11	0,5	100159047
NW_003383490.1	1096610	G	A	0,3	0,4	--
NW_003383490.1	1096668	T	C	0,1	0,3	--
NW_003383490.1	1097401	G	C	0,3	NA	--
NW_003383490.1	1099689	A	T	0,8	0,3	--
NW_003383490.1	1100201	T	C	0,1	0,3	--
NW_003383490.1	1100446	T	A	0,2	0,3	--
NW_003383490.1	1100818	A	C	0,2	0,4	--
NW_003383490.1	1101204	C	T	0,2	0,2	--
NW_003383490.1	1101824	G	C	0,9	0,6	--
NW_003383490.1	1101966	A	T	0,5	0,2	--
NW_003383490.1	1102034	C	T	0,2	0,1	--
NW_003383490.1	1102448	C	A	0,2	0,1	--
NW_003383490.1	1102950	A	C	0,1	0,6	--
NW_003383490.1	1103484	G	A	0,9	0,5	--
NW_003383490.1	1103656	C	T	0,4	0,1	--
NW_003383490.1	1104087	T	C	0,5	0,2	--
NW_003383490.1	1134381	G	T	0,1	0,3	--
NW_003383490.1	1144747	C	T	0,1	0,2	--
NW_003383490.1	1145157	T	C	0,4	0,4	--
NW_003383490.1	1154820	T	C	NA	0,2	--
NW_003383490.1	1154839	C	T	NA	0,1	--
NW_003383490.1	1162656	G	A	NA	0,2	--
NW_003383490.1	1162768	T	C	0,5	NA	--
NW_003383490.1	1166798	T	G	0,2	NA	--
NW_003383490.1	1172163	G	T	NA	0,2	--
NW_003383490.1	1184324	C	T	0,1	0,2	--
NW_003383490.1	1184542	T	G	0,4	0,1	--
NW_003383490.1	1192264	C	T	0,2	0,1	--
NW_003383490.1	1203710	C	T	0,2	NA	--
NW_003383490.1	1203722	T	C	0,2	NA	--
NW_003383490.1	1253216	C	T	0,2	NA	--
NW_003383490.1	1270219	A	C	0,2	NA	--
NW_003383490.1	1270261	T	A	0,2	NA	--
NW_003383490.1	1369769	G	T	0,2	NA	--
NW_003383490.1	1415510	C	T	0,2	NA	--
NW_003383490.1	1418945	A	C	0,3	NA	--
NW_003383490.1	1423152	T	C	NA	0,2	--
NW_003383490.1	1478518	A	G	0,1	0,3	100167182
NW_003383490.1	1483769	A	G	0,6	0,3	100167182
NW_003383490.1	1484370	T	C	NA	0,2	100167182
NW_003383490.1	1504547	A	G	2,7	1,2	--
NW_003383490.1	1504646	T	C	14,6	4,3	--
NW_003383490.1	1504784	T	C	0,14	0,11	--
NW_003383490.1	1504884	A	T	0,16	0,13	--
NW_003383490.1	1504967	T	A	0,3	0,1	--
NW_003383490.1	1505514	T	A	0,9	0,3	100572616
NW_003383490.1	1505517	T	A	0,9	0,3	100572616
NW_003383490.1	1505830	A	G	0,29	0,28	100572616
NW_003383490.1	1505841	G	A	0,31	0,31	100572616
NW_003383490.1	1507865	G	C	15,18	10,10	100572616
NW_003383490.1	1508294	T	C	0,2	NA	--
NW_003383490.1	1508447	T	A	0,2	NA	--
NW_003383490.1	1508846	T	C	NA	0,4	--
NW_003383490.1	1509756	G	C	0,2	NA	--
NW_003383490.1	1510026	C	T	NA	0,2	--
NW_003383490.1	1510528	A	T	0,1	0,1	--
NW_003383490.1	1510774	C	A	0,1	0,2	100572616
NW_003383490.1	1512158	T	C	NA	0,2	--
NW_003383490.1	1514107	A	T	NA	0,2	--
NW_003383490.1	1514147	A	G	NA	0,2	--
NW_003383490.1	1517523	A	G	45,20	16,15	100572616
NW_003383490.1	1517535	T	A	56,29	26,19	100572616
NW_003383490.1	1520392	G	T	0,3	0,8	--
NW_003383490.1	1520480	G	T	5,5	8,11	100168997
NW_003383490.1	1520516	G	A	4,5	9,7	100168997
NW_003383490.1	1521469	A	G	0,3	0,2	--
NW_003383490.1	1521496	A	G	0,3	0,1	--
NW_003383490.1	1522576	T	C	0,7	0,15	100168997
NW_003383490.1	1524098	T	C	0,109	0,105	100168997
NW_003383490.1	1576900	C	T	24,36	18,21	100164644
NW_003383490.1	1577640	A	G	42,42	30,23	100164644
NW_003383490.1	1587714	C	T	34,27	24,32	100164644
NW_003383490.1	1588425	C	T	7,7	11,10	100572931
NW_003383490.1	1594437	T	C	0,2	0,1	--
NW_003383490.1	1594695	T	A	0,3	NA	--
NW_003383490.1	1594920	T	A	NA	0,4	--
NW_003383490.1	1595004	C	A	0,2	0,2	--
NW_003383490.1	1595073	G	A	0,2	NA	--
NW_003383490.1	1597795	A	C	0,2	NA	--
NW_003383490.1	1599285	G	A	0,2	0,1	--
NW_003383490.1	1600579	T	G	0,1	0,2	--
NW_003383490.1	1603133	G	A	6,11	10,8	100572931
NW_003383490.1	1603873	T	C	0,2	0,2	--
NW_003383490.1	1606984	T	A	0,2	NA	--
NW_003383490.1	1609376	C	T	NA	0,3	--
NW_003383490.1	1609401	T	C	NA	0,3	--
NW_003383490.1	1613186	C	T	14,4	9,0	--
NW_003383490.1	1613392	C	T	8,7	5,3	--
NW_003383490.1	1613417	T	A	7,5	4,1	--
NW_003383490.1	1613862	C	A	NA	0,1	--
NW_003383490.1	1614106	C	A	0,4	0,4	--
NW_003383490.1	1620657	A	G	0,6	0,4	--
NW_003383490.1	1620713	C	G	0,9	0,3	--
NW_003383490.1	1620769	A	T	0,3	0,2	--
NW_003383490.1	1620844	C	A	0,4	0,1	--
NW_003383490.1	1620865	A	T	0,4	0,2	--
NW_003383490.1	1621140	G	T	0,18	0,7	--
NW_003383490.1	1621168	G	T	0,17	0,7	--
NW_003383490.1	1621297	G	A	0,10	NA	--
NW_003383490.1	1621340	A	C	0,4	NA	--
NW_003383490.1	1626257	A	C	0,5	0,9	--
NW_003383490.1	1627149	A	T	0,2	0,1	--
NW_003383490.1	1627202	A	C	0,2	0,1	--
NW_003383490.1	1628582	C	T	NA	0,2	--
NW_003383490.1	1629438	G	T	0,4	0,2	--
NW_003383490.1	1629907	C	T	0,3	0,2	--
NW_003383490.1	1630003	A	G	0,2	NA	--
NW_003383490.1	1631285	T	A	0,2	0,3	--
NW_003383490.1	1631418	G	T	0,6	0,4	--
NW_003383490.1	1631459	A	G	0,5	0,3	--
NW_003383490.1	1631723	G	T	0,2	0,1	--
NW_003383490.1	1631815	C	T	0,1	0,2	--
NW_003383490.1	1631864	T	C	0,1	0,2	--
NW_003383490.1	1632096	A	G	0,2	0,2	--
NW_003383490.1	1634013	T	A	0,2	NA	--
NW_003383490.1	1634150	C	G	NA	0,3	--
NW_003383490.1	1634892	A	T	0,2	NA	--
NW_003383490.1	1635902	A	G	0,3	0,2	--
NW_003383490.1	1636183	A	G	0,1	0,2	--
NW_003383490.1	1637566	A	G	0,2	0,1	--
NW_003383490.1	1637629	A	C	0,3	NA	--
NW_003383490.1	1638350	C	T	0,2	0,3	--
NW_003383490.1	1638686	C	T	0,2	0,2	--
NW_003383490.1	1638898	A	G	0,1	0,6	--
NW_003383490.1	1638996	T	C	0,2	0,4	--
NW_003383490.1	1639542	T	C	0,8	0,9	--
NW_003383490.1	1641062	A	G	0,13	0,12	100167460
NW_003383490.1	1641324	T	C	0,2	0,3	--
NW_003383490.1	1641475	A	G	0,1	0,3	--
NW_003383490.1	1642372	T	C	0,5	NA	--
NW_003383490.1	1642444	C	T	0,7	NA	--
NW_003383490.1	1642660	T	C	0,5	0,13	--
NW_003383490.1	1643236	A	C	0,5	0,4	--
NW_003383490.1	1643724	T	A	0,2	0,1	--
NW_003383490.1	1644437	G	C	0,9	0,7	--
NW_003383490.1	1644471	C	T	0,12	0,6	--
NW_003383490.1	1644772	C	A	0,1	0,2	--
NW_003383490.1	1644776	A	G	0,1	0,2	--
NW_003383490.1	1645211	A	G	0,4	0,3	--
NW_003383490.1	1645550	C	A	0,6	0,4	--
NW_003383490.1	1645735	A	G	NA	0,2	--
NW_003383490.1	1646929	T	C	0,27	0,14	100167460
NW_003383490.1	1646944	T	C	0,51	0,29	100167460
NW_003383490.1	1647613	G	A	0,12	0,14	--
NW_003383490.1	1647631	A	C	0,10	0,10	--
NW_003383490.1	1648212	A	T	0,18	0,9	--
NW_003383490.1	1648236	T	C	0,19	0,6	--
NW_003383490.1	1648320	A	T	0,10	0,6	--
NW_003383490.1	1648614	C	T	0,8	0,13	--
NW_003383490.1	1648656	G	C	0,6	0,5	--
NW_003383490.1	1649075	A	G	0,9	0,12	--
NW_003383490.1	1649498	T	C	0,21	0,15	--
NW_003383490.1	1650142	C	T	0,4	0,3	--
NW_003383490.1	1650362	A	G	0,1	0,1	--
NW_003383490.1	1650378	T	G	0,1	0,2	--
NW_003383490.1	1650430	G	T	0,6	0,5	--
NW_003383490.1	1650471	T	C	4,3	4,1	--
NW_003383490.1	1650759	A	G	0,17	0,7	--
NW_003383490.1	1651329	G	A	NA	0,2	--
NW_003383490.1	1651485	G	C	0,13	0,9	--
NW_003383490.1	1651549	A	T	0,9	0,8	--
NW_003383490.1	1651681	A	G	0,12	0,4	--
NW_003383490.1	1652602	A	G	0,5	0,2	--
NW_003383490.1	1652668	A	G	0,4	0,3	--
NW_003383490.1	1653430	A	G	0,2	0,2	--
NW_003383490.1	1653641	T	C	0,7	0,4	--
NW_003383490.1	1653716	G	A	0,3	0,3	--
NW_003383490.1	1654184	C	A	0,5	0,5	--
NW_003383490.1	1654307	C	A	0,1	0,2	--
NW_003383490.1	1654584	G	C	0,2	NA	--
NW_003383490.1	1654750	A	T	0,3	0,1	--
NW_003383490.1	1654964	C	T	0,4	0,1	--
NW_003383490.1	1655211	G	A	0,3	0,4	--
NW_003383490.1	1655973	A	T	NA	0,2	--
NW_003383490.1	1656263	T	A	0,12	0,6	--
NW_003383490.1	1656322	T	G	0,16	0,8	--
NW_003383490.1	1656421	A	G	0,9	0,8	--
NW_003383490.1	1656930	T	C	0,3	0,3	--
NW_003383490.1	1657024	G	A	0,1	0,2	--
NW_003383490.1	1657100	G	A	0,2	0,3	--
NW_003383490.1	1657156	C	A	0,2	0,6	--
NW_003383490.1	1657254	T	A	0,4	0,5	--
NW_003383490.1	1657376	A	T	0,3	0,4	--
NW_003383490.1	1657531	C	T	0,1	0,3	--
NW_003383490.1	1658055	A	G	NA	0,2	--
NW_003383490.1	1658447	T	A	0,3	0,3	--
NW_003383490.1	1658792	G	T	0,10	0,9	--
NW_003383490.1	1680673	T	A	0,2	0,5	100166125
NW_003383490.1	1680692	T	G	0,3	0,14	100166125
NW_003383490.1	1680960	A	G	0,5	0,19	100166125
NW_003383490.1	1683924	C	T	0,2	NA	--
NW_003383490.1	1684216	A	G	0,9	0,8	100166125
NW_003383490.1	1684222	T	C	0,8	0,6	100166125
NW_003383490.1	1684584	T	C	NA	0,4	100166125
NW_003383490.1	1686380	G	A	NA	0,2	--
NW_003383490.1	1687122	T	A	0,6	0,5	100166125
NW_003383490.1	1687918	T	A	NA	0,2	--
NW_003383490.1	1690708	T	A	NA	0,2	--
NW_003383490.1	1690869	G	A	0,18	0,16	--
NW_003383490.1	1691898	C	T	NA	0,2	--
NW_003383490.1	1691910	C	T	NA	0,2	--
NW_003383490.1	1692292	G	A	0,2	NA	--
NW_003383490.1	1694236	G	A	0,154	0,157	100573313
NW_003383490.1	1713946	G	A	NA	0,2	100160594
NW_003383490.1	1717986	T	C	NA	0,2	--
NW_003383490.1	1740208	C	A	0,2	NA	--
NW_003383490.1	1740224	A	G	0,2	NA	--
NW_003383490.1	1748159	T	C	0,4	0,7	100160594
NW_003383490.1	1751295	A	G	0,16	0,6	100160594
NW_003383490.1	1752316	A	G	NA	0,3	--
NW_003383490.1	1753169	C	T	0,1	NA	--
NW_003383490.1	1753307	A	G	0,2	NA	--
NW_003383490.1	1754311	T	C	NA	0,2	--
NW_003383490.1	1755095	T	C	0,2	NA	--
NW_003383490.1	1756401	G	A	0,2	NA	--
NW_003383490.1	1756617	A	G	0,2	NA	--
NW_003383490.1	1759349	T	A	0,19	0,25	100160594
NW_003383490.1	1769689	C	T	0,90	0,84	100161290
NW_003383490.1	1771181	C	T	0,2	NA	--
NW_003383490.1	1772247	G	A	0,6	0,3	--
NW_003383490.1	1772415	C	T	1,6	0,6	--
NW_003383490.1	1772417	A	C	0,6	0,6	--
NW_003383490.1	1773211	A	T	NA	0,2	--
NW_003383490.1	1773402	T	C	0,4	0,3	--
NW_003383490.1	1773504	C	A	0,2	0,2	--
NW_003383490.1	1774302	T	A	NA	0,3	--
NW_003383490.1	1774334	A	T	NA	0,2	--
NW_003383490.1	1774508	A	T	0,4	0,5	--
NW_003383490.1	1775443	T	A	0,4	NA	--
NW_003383490.1	1775532	T	C	0,6	0,4	--
NW_003383490.1	1775645	G	A	0,1	0,3	--
NW_003383490.1	1775874	A	G	0,3	0,3	--
NW_003383490.1	1775913	T	A	0,3	0,2	--
NW_003383490.1	1777665	C	A	NA	0,3	--
NW_003383490.1	1778690	G	A	0,2	0,4	--
NW_003383490.1	1779336	G	A	0,1	0,3	--
NW_003383490.1	1779434	C	T	NA	0,3	--
NW_003383490.1	1780176	A	T	0,4	0,3	--
NW_003383490.1	1780264	G	T	0,7	0,2	--
NW_003383490.1	1782388	A	T	0,27	0,35	100161290
NW_003383490.1	1782898	T	A	0,52	0,48	--
NW_003383490.1	1782954	A	T	19,18	20,19	--
NW_003383490.1	1783103	A	G	0,3	0,6	--
NW_003383490.1	1783111	A	G	0,2	0,2	--
NW_003383490.1	1783705	A	G	0,36	0,39	--
NW_003383490.1	1783934	T	C	0,19	0,28	--
NW_003383490.1	1783955	A	G	0,19	0,23	--
NW_003383490.1	1784060	C	T	0,8	0,11	--
NW_003383490.1	1784083	A	T	0,11	0,12	--
NW_003383490.1	1784509	T	A	0,53	0,39	--
NW_003383490.1	1784589	A	T	0,45	0,39	--
NW_003383490.1	1784613	G	A	0,48	0,50	--
NW_003383490.1	1785179	A	T	0,44	0,47	--
NW_003383490.1	1785180	C	T	0,44	0,47	--
NW_003383490.1	1785697	G	A	0,2	0,3	--
NW_003383490.1	1785757	A	G	0,4	0,5	--
NW_003383490.1	1785812	C	A	0,32	0,33	--
NW_003383490.1	1786542	C	T	0,107	0,120	--
NW_003383490.1	1786893	A	G	0,58	0,61	--
NW_003383490.1	1787098	T	G	0,55	0,60	--
NW_003383490.1	1787130	A	T	0,56	0,66	--
NW_003383490.1	1787215	A	G	0,64	0,70	--
NW_003383490.1	1787533	A	G	0,68	0,70	--
NW_003383490.1	1787600	G	A	0,60	0,63	--
NW_003383490.1	1788043	T	C	0,127	0,147	--
NW_003383490.1	1788185	C	T	0,101	3,128	--
NW_003383490.1	1788358	A	T	0,57	0,61	--
NW_003383490.1	1788498	C	T	42,43	47,51	--
NW_003383490.1	1788693	G	A	0,4	0,4	--
NW_003383490.1	1789194	T	G	0,3	0,1	--
NW_003383490.1	1789569	A	G	0,2	NA	--
NW_003383490.1	1790930	C	A	0,2	0,4	--
NW_003383490.1	1791049	G	A	0,5	0,2	--
NW_003383490.1	1795463	C	T	NA	0,2	--
NW_003383490.1	1795850	C	T	48,45	23,21	100161290
NW_003383490.1	1797793	C	A	0,66	0,46	100161290
NW_003383490.1	1798240	A	G	0,145	0,93	100161290
NW_003383490.1	1798306	T	C	93,106	63,71	100161290
NW_003383490.1	1800539	C	T	0,5	0,2	--
NW_003383490.1	1800764	T	A	0,4	0,2	--
NW_003383490.1	1800938	T	C	0,4	NA	--
NW_003383490.1	1802138	C	T	6,4	1,5	100161290
NW_003383490.1	1804738	C	T	0,5	0,2	--
NW_003383490.1	1805147	C	T	35,30	26,27	100161290
NW_003383490.1	1805195	T	C	0,61	0,48	100161290
NW_003383490.1	1806102	A	G	0,16	0,15	100573588
NW_003383490.1	1806519	T	C	10,8	14,9	100573588
NW_003383490.1	1806595	A	G	0,16	0,11	100573588
NW_003383490.1	1806850	G	A	0,23	0,15	100573588
NW_003383490.1	1806994	G	A	14,3	12,4	100573588
NW_003383490.1	1806998	T	C	0,15	0,16	100573588
NW_003383490.1	1807085	A	G	0,15	0,13	100573588
NW_003383490.1	1808374	G	A	0,6	0,6	100573588
NW_003383490.1	1810481	T	G	0,3	0,2	100159249
NW_003383490.1	1810573	A	G	0,7	0,8	100159249
NW_003383490.1	1810921	T	G	9,11	14,10	100159249
NW_003383490.1	1811093	C	T	54,68	29,22	100159249
NW_003383490.1	1811156	C	T	35,40	17,13	100159249
NW_003383490.1	1811503	T	C	37,41	29,22	100159249
NW_003383490.1	1814168	A	T	6,6	5,5	100159249
NW_003383490.1	1814518	A	G	0,13	0,13	100159249
NW_003383490.1	1814521	G	A	0,10	0,11	100159249
NW_003383490.1	1816346	G	A	13,10	8,5	100159249
NW_003383490.1	1816765	C	T	0,14	0,7	--
NW_003383490.1	1816864	G	A	16,15	15,10	100159249
NW_003383490.1	1817011	C	T	0,4	0,1	100159249
NW_003383490.1	1817669	A	G	0,6	0,3	--
NW_003383490.1	1817672	A	G	0,7	0,3	--
NW_003383490.1	1818132	C	G	0,3	0,1	--
NW_003383490.1	1819461	G	A	0,2	NA	--
NW_003383490.1	1822067	A	G	3,6	12,3	100159249
NW_003383490.1	1823898	C	T	11,5	11,4	100159249
NW_003383490.1	1824648	T	C	0,5	0,2	100159249
NW_003383490.1	1825557	A	G	12,27	7,15	100159249
NW_003383490.1	1825588	C	T	8,28	5,15	100159249
NW_003383490.1	1827452	A	C	0,2	0,1	--
NW_003383490.1	1853516	C	T	0,2	NA	--
NW_003383490.1	1857597	C	T	0,8	0,22	--
NW_003383490.1	1857780	T	C	0,407	0,508	--
NW_003383490.1	1858148	A	G	NA	0,2	--
NW_003383490.1	1859544	T	C	NA	0,2	--
NW_003383490.1	1859553	T	A	NA	0,2	--
NW_003383490.1	1861846	C	T	0,2	0,1	--
NW_003383490.1	1864546	T	C	0,2	NA	--
NW_003383490.1	1865390	C	T	0,32	0,35	100164709
NW_003383490.1	1865511	C	T	0,2	NA	--
NW_003383490.1	1865683	T	C	0,1	0,1	--
NW_003383490.1	1867058	T	G	0,84	0,116	100164709
NW_003383490.1	1867249	T	C	NA	0,2	--
NW_003383490.1	1867314	G	A	NA	0,2	--
NW_003383490.1	1868732	C	A	0,2	0,2	--
NW_003383490.1	1868859	G	T	0,1	0,2	--
NW_003383490.1	1868953	C	T	0,2	0,1	--
NW_003383490.1	1869708	A	T	NA	0,2	--
NW_003383490.1	1870118	T	G	0,2	0,4	--
NW_003383490.1	1870379	G	A	0,4	0,1	--
NW_003383490.1	1870479	A	T	0,2	NA	--
NW_003383490.1	1872146	G	A	NA	0,2	--
NW_003383490.1	1886630	G	T	NA	0,2	--
NW_003383490.1	1886699	T	A	NA	0,2	--
NW_003383490.1	1888414	A	T	0,2	NA	--
NW_003383490.1	1890249	T	C	0,1	0,2	100573817
NW_003383490.1	1890442	C	A	0,5	0,11	100573817
NW_003383490.1	1890464	G	C	0,9	0,16	100573817
NW_003383490.1	1891765	C	A	9,8	12,8	100573817
NW_003383490.1	1892570	G	C	11,9	5,11	100573817
NW_003383490.1	1892622	A	C	16,18	9,23	100573817
NW_003383490.1	1892682	T	C	18,16	24,9	100573817
NW_003383490.1	1893112	C	T	3,2	8,2	100573817
NW_003383490.1	1893967	C	T	NA	0,3	100573817
NW_003383490.1	1896532	T	C	0,2	NA	--
NW_003383490.1	1896533	T	C	0,2	NA	--
NW_003383490.1	1896880	T	A	0,2	NA	--
NW_003383490.1	1899554	C	A	0,2	0,2	--
NW_003383490.1	1899854	C	T	4,2	4,1	--
NW_003383490.1	1900030	C	A	9,3	10,1	--
NW_003383490.1	1900079	A	C	8,2	9,1	--
NW_003383490.1	1900370	C	T	1,13	0,9	--
NW_003383490.1	1901180	T	C	28,32	31,33	100162081
NW_003383490.1	1901232	G	A	0,32	0,36	100162081
NW_003383490.1	1901293	A	G	NA	0,3	100162081
NW_003383490.1	1901413	C	T	8,5	5,8	100162081
NW_003383490.1	1901458	T	A	8,8	17,3	100162081
NW_003383490.1	1901494	A	C	13,15	6,21	100162081
NW_003383490.1	1901514	C	T	17,12	23,5	100162081
NW_003383490.1	1901674	G	T	20,17	25,20	100162081
NW_003383490.1	1901704	C	T	38,27	32,34	100162081
NW_003383490.1	1901797	A	G	64,64	54,55	100162081
NW_003383490.1	1901798	T	A	0,129	0,108	100162081
NW_003383490.1	1901879	T	A	61,67	51,53	100162081
NW_003383490.1	1901963	T	C	34,26	26,14	100162081
NW_003383490.1	1903345	A	G	29,18	34,26	100166182
NW_003383490.1	1904587	A	G	0,201	0,275	100166182
NW_003383490.1	1904770	G	T	58,49	52,60	100166182
NW_003383490.1	1905055	G	C	65,47	68,93	100166182
NW_003383490.1	1906023	A	T	1,2	4,3	--
NW_003383490.1	1906057	C	T	2,1	4,4	--
NW_003383490.1	1906803	A	G	11,8	18,13	--
NW_003383490.1	1906934	A	G	10,13	9,11	--
NW_003383490.1	1907455	C	T	6,7	3,6	100574300
NW_003383490.1	1907831	T	A	18,3	14,5	100574300
NW_003383490.1	1907890	C	A	19,3	13,4	100574300
NW_003383490.1	1908591	C	T	0,2	NA	--
NW_003383490.1	1909560	C	T	8,12	14,4	100574300
NW_003383490.1	1910497	C	T	0,2	0,2	--
NW_003383490.1	1911286	C	T	5,2	9,12	--
NW_003383490.1	1911360	G	A	1,1	5,8	--
NW_003383490.1	1911783	A	T	0,14	0,13	--
NW_003383490.1	1912043	A	C	0,4	0,3	--
NW_003383490.1	1912267	G	A	NA	0,2	--
NW_003383490.1	1912334	C	T	13,13	17,13	103308350
NW_003383490.1	1912401	T	C	0,53	0,77	103308350
NW_003383490.1	1912602	A	G	0,4	0,1	--
NW_003383490.1	1913107	G	A	30,30	47,39	100164138
NW_003383490.1	1913194	G	T	9,6	10,17	--
NW_003383490.1	1916018	C	T	NA	0,2	--
NW_003383490.1	1917406	A	G	5,2	13,0	100164138
NW_003383490.1	1917415	T	A	5,8	11,10	100164138
NW_003383490.1	1918203	G	A	11,6	13,8	100166828
NW_003383490.1	1919050	A	G	9,10	7,5	100166828
NW_003383490.1	1919132	T	C	0,19	0,12	100166828
NW_003383490.1	1921570	C	T	0,4	0,1	--
NW_003383490.1	1921814	T	C	0,4	0,4	--
NW_003383490.1	1921829	T	C	0,4	0,4	--
NW_003383490.1	1922328	G	T	NA	0,4	--
NW_003383490.1	1923319	G	A	0,2	NA	--
NW_003383490.1	1923872	T	A	NA	0,2	--
NW_003383490.1	1924288	G	A	12,9	23,13	100166828
NW_003383490.1	1926942	T	G	0,4	NA	--
NW_003383490.1	1927200	A	G	0,2	0,6	--
NW_003383490.1	1927279	G	C	0,3	0,9	--
NW_003383490.1	1928789	A	G	14,16	18,12	--
NW_003383490.1	1929200	A	C	0,344	0,301	100168225
NW_003383490.1	1929441	G	A	5,73	8,91	100168225
NW_003383490.1	1931171	G	A	0,2	0,1	--
NW_003383490.1	1931246	G	C	0,3	NA	--
NW_003383490.1	1935606	C	A	0,1	0,2	--
NW_003383490.1	1936141	T	G	0,5	0,3	--
NW_003383490.1	1937264	G	A	NA	0,2	--
NW_003383490.1	1938722	G	T	NA	0,2	--
NW_003383490.1	1948154	T	A	0,2	NA	--
NW_003383490.1	1951198	A	G	0,3	0,1	--
NW_003383490.1	2001340	A	T	0,2	NA	--
NW_003383490.1	2006413	C	T	0,2	NA	--
NW_003383490.1	2022091	T	A	0,2	NA	--
NW_003383490.1	2025967	C	T	0,26	NA	100159985
NW_003383490.1	2026010	G	A	0,68	0,12	100159985
NW_003383490.1	2026136	C	T	0,53	0,33	100159985
NW_003383490.1	2038773	A	G	0,2	NA	--
NW_003383490.1	2046828	C	T	0,2	NA	--
NW_003383490.1	2070741	T	C	0,8	0,3	--
NW_003383490.1	2070997	C	A	0,4	0,6	--
NW_003383490.1	2119759	G	A	NA	0,2	--
NW_003383490.1	2225828	C	T	0,229	0,130	100569347
NW_003383490.1	2226720	C	T	95,102	57,42	100569347
NW_003383490.1	2240611	T	G	2,10	1,6	100167474
NW_003383490.1	2241056	A	T	0,267	0,206	100167474
NW_003383490.1	2255409	G	A	0,2	NA	--
NW_003383490.1	2255410	C	A	0,2	0,1	--
NW_003383490.1	2260752	A	G	0,3	0,2	100166052
NW_003383490.1	2262051	C	T	24,16	8,16	100166052
NW_003383490.1	2263574	T	C	9,4	12,1	100166052
NW_003383490.1	2268788	C	T	27,33	16,25	100166052
NW_003383490.1	2270740	A	C	0,9	0,6	100166052
NW_003383490.1	2279684	G	A	46,59	36,34	100166052
NW_003383490.1	2279834	A	G	30,58	35,38	100166052
NW_003383490.1	2280508	T	G	0,6	NA	--
NW_003383490.1	2282280	A	G	0,48	0,35	100166052
NW_003383490.1	2282419	G	A	8,9	12,5	100166052
NW_003383490.1	2283123	A	G	14,18	4,13	100166052
NW_003383490.1	2285514	G	A	31,37	31,26	100166052
NW_003383490.1	2285616	A	G	38,53	40,37	100166052
NW_003383490.1	2286372	A	T	105,94	70,72	100166052
NW_003383490.1	2286432	A	G	25,15	17,19	100166052
NW_003383490.1	2286680	C	T	39,51	31,33	100166052
NW_003383490.1	2287014	T	A	23,23	14,11	100166052
NW_003383490.1	2287780	C	T	8,4	9,6	100166052
NW_003383490.1	2299051	A	G	0,2	NA	--
NW_003383490.1	2302586	A	G	0,58	0,43	100168087
NW_003383490.1	2305604	C	T	0,2	NA	--
NW_003383490.1	2315692	A	G	0,3	NA	--
NW_003383490.1	2317993	A	G	0,2	NA	--
NW_003383490.1	2321689	G	A	NA	0,2	--
NW_003383490.1	2323338	A	C	NA	0,2	--
NW_003383490.1	2323345	T	A	NA	0,1	--
NW_003383490.1	2339224	C	T	0,2	0,3	--
NW_003383490.1	2360146	G	A	17,22	23,24	--
NW_003383490.1	2366275	C	T	3,1	5,8	--
NW_003383490.1	2370234	T	G	0,95	0,154	100144773
NW_003383490.1	2370325	C	T	0,124	0,189	100144773
NW_003383490.1	2370381	T	G	0,31	0,35	100144773
NW_003383490.1	2370389	G	T	0,2	NA	--
NW_003383490.1	2370563	C	T	0,591	0,965	100144773
NW_003383490.1	2370851	G	A	NA	0,2	--
NW_003383490.1	2371813	A	G	NA	0,2	--
NW_003383490.1	2373053	G	A	0,28	0,54	100144773
NW_003383490.1	2373057	C	G	0,28	0,54	100144773
NW_003383490.1	2373191	T	A	NA	0,2	--
NW_003383490.1	2373328	A	G	0,229	0,344	100144773
NW_003383490.1	2373467	A	G	0,1084	2,1542	100144773
NW_003383490.1	2373533	C	T	0,1339	2,1933	100144773
NW_003383490.1	2373819	C	T	252,190	328,292	100144773
NW_003383490.1	2376338	A	T	NA	0,3	--
NW_003383490.1	2380326	G	C	0,3	0,2	--
NW_003383490.1	2396658	G	A	0,2	NA	--
NW_003383490.1	2403721	A	C	NA	0,2	--
NW_003383490.1	2408495	T	A	0,3	NA	--
NW_003383490.1	2413501	A	G	2,154	0,163	100159278
NW_003383490.1	2414758	C	A	4,6	3,2	--
NW_003383490.1	2414958	G	A	6,6	3,10	100159278
NW_003383490.1	2415225	G	T	19,9	17,12	100159278
NW_003383490.1	2415558	A	G	0,451	0,381	100159278
NW_003383490.1	2416017	A	G	0,10	0,8	--
NW_003383490.1	2416042	C	T	3,4	4,1	--
NW_003383490.1	2425558	C	A	1,6	4,5	100159202
NW_003383490.1	2425797	T	G	0,2	NA	--
NW_003383490.1	2427786	A	C	12,6	4,4	100159202
NW_003383490.1	2427931	C	G	0,4	1,3	100159202
NW_003383490.1	2428501	A	G	0,8	0,9	--
NW_003383490.1	2428837	G	A	10,6	10,9	--
NW_003383490.1	2429162	T	A	0,2	NA	--
NW_003383490.1	2430728	G	A	5,0	3,4	--
NW_003383490.1	2431535	A	C	10,5	3,2	--
NW_003383490.1	2431611	A	T	9,5	3,3	--
NW_003383490.1	2432225	G	T	31,36	28,51	100161239
NW_003383490.1	2434669	G	T	0,8	0,7	100161239
NW_003383490.1	2444709	A	G	5,3	16,0	100161950
NW_003383490.1	2444718	A	G	0,7	0,15	100161950
NW_003383490.1	2444772	G	T	3,4	12,11	100161950
NW_003383490.1	2444929	G	A	0,12	0,19	100161950
NW_003383490.1	2448502	C	T	0,2	NA	--
NW_003383490.1	2449877	C	A	NA	0,2	--
NW_003383490.1	2457559	T	C	0,2	NA	--
NW_003383490.1	2460127	G	A	0,2	NA	--
NW_003383490.1	2529690	A	C	0,8	0,12	--
NW_003383490.1	2529709	A	C	0,6	0,9	--
NW_003383490.1	2530433	A	G	0,7	0,3	--
NW_003383490.1	2530453	G	A	6,1	1,2	--
NW_003383490.1	2530616	A	C	1,1	3,6	--
NW_003383490.1	2531984	T	G	NA	0,2	--
NW_003383490.1	2532998	G	A	NA	0,4	--
NW_003383490.1	2533119	C	T	0,7	0,11	--
NW_003383490.1	2533759	G	A	0,2	NA	--
NW_003383490.1	2570354	A	C	0,2	NA	107882753
NW_003383490.1	2571075	A	G	0,2	NA	--
NW_003383490.1	2571521	C	A	0,2	NA	107882753
NW_003383490.1	2609306	A	T	0,3	NA	--
NW_003383491.1	20437	A	G	0,2	0,3	--
NW_003383491.1	157415	A	C	0,2	NA	--
NW_003383491.1	388301	G	A	NA	0,2	--
NW_003383491.1	401347	C	T	1,4	2,3	--
NW_003383491.1	401613	A	G	0,1	0,1	--
NW_003383491.1	405469	T	G	0,2	NA	--
NW_003383491.1	409066	C	T	NA	0,2	--
NW_003383491.1	412283	G	A	0,1	0,2	--
NW_003383491.1	420348	T	A	0,4	NA	--
NW_003383491.1	431571	T	A	NA	0,2	--
NW_003383491.1	447068	G	T	0,2	NA	--
NW_003383491.1	507980	T	A	0,5	1,6	--
NW_003383491.1	519171	T	C	0,5	0,1	--
NW_003383491.1	519296	C	G	0,2	0,7	--
NW_003383491.1	519521	A	G	0,3	0,1	--
NW_003383491.1	519535	G	A	0,3	0,2	--
NW_003383491.1	519602	C	T	0,5	0,4	--
NW_003383491.1	519718	T	C	0,3	0,4	--
NW_003383491.1	548059	G	A	0,2	0,5	100570440
NW_003383491.1	578262	T	C	NA	0,4	--
NW_003383491.1	578282	A	G	0,3	0,6	--
NW_003383491.1	578537	T	C	0,7	0,6	100165198
NW_003383491.1	597012	A	C	NA	0,2	--
NW_003383491.1	620149	A	T	0,161	0,25	100165312
NW_003383491.1	627058	A	G	0,83	0,10	100165312
NW_003383491.1	632113	T	C	NA	0,2	--
NW_003383491.1	632140	T	A	NA	0,2	--
NW_003383491.1	636682	G	A	0,153	0,26	100165312
NW_003383491.1	636850	C	T	2,138	0,22	100165312
NW_003383491.1	647023	C	T	0,32	0,4	100165312
NW_003383491.1	647105	C	A	0,123	0,23	100165312
NW_003383491.1	651775	T	G	0,3	NA	100570640
NW_003383491.1	652000	G	C	0,2	NA	100570640
NW_003383491.1	661442	T	A	0,2	NA	--
NW_003383491.1	666587	T	C	0,4	0,1	107882164
NW_003383491.1	666723	A	T	0,6	0,4	107882164
NW_003383491.1	666806	C	T	0,10	0,4	107882164
NW_003383491.1	668901	T	C	0,4	NA	107882164
NW_003383491.1	669108	A	G	0,1	0,7	107882164
NW_003383491.1	716868	A	C	0,1	0,2	--
NW_003383491.1	735865	T	C	4,2	5,0	--
NW_003383491.1	802832	A	T	0,4	0,3	--
NW_003383491.1	802844	T	A	0,4	0,4	--
NW_003383491.1	804432	T	A	0,4	0,1	100165548
NW_003383491.1	804440	A	G	0,2	0,1	100165548
NW_003383491.1	805676	A	T	6,15	6,9	100165548
NW_003383491.1	844739	T	C	0,7	0,3	100570835
NW_003383491.1	845290	C	T	0,2	NA	--
NW_003383491.1	845664	T	A	0,17	0,7	100570835
NW_003383491.1	851666	C	A	NA	0,3	107884810
NW_003383491.1	851706	C	T	0,2	0,3	107884810
NW_003383491.1	855521	T	G	0,13	0,4	103311069
NW_003383491.1	856241	G	T	9,2	9,1	--
NW_003383491.1	856277	C	T	13,2	12,2	--
NW_003383491.1	856395	G	A	0,36	0,23	--
NW_003383491.1	856484	G	A	0,31	1,20	--
NW_003383491.1	856556	T	G	0,9	0,5	--
NW_003383491.1	858466	C	A	0,3	0,3	--
NW_003383491.1	863564	T	A	0,6	0,4	--
NW_003383491.1	863840	A	G	0,2	0,4	100571026
NW_003383491.1	865358	A	C	NA	0,1	--
NW_003383491.1	865732	G	T	0,3	0,7	100571026
NW_003383491.1	865760	A	G	0,2	0,7	100571026
NW_003383491.1	865865	A	T	0,1	0,8	--
NW_003383491.1	866003	A	G	0,4	0,7	--
NW_003383491.1	866215	G	A	0,1	0,4	--
NW_003383491.1	866371	G	T	1,16	0,15	100571026
NW_003383491.1	866449	G	C	0,6	0,5	100571026
NW_003383491.1	866469	T	G	0,4	0,3	100571026
NW_003383491.1	866598	A	C	0,5	0,2	100571026
NW_003383491.1	866645	G	A	0,3	NA	100571026
NW_003383491.1	885855	C	T	1,8	1,10	--
NW_003383491.1	885954	T	C	3,13	6,12	--
NW_003383491.1	886023	T	G	11,2	10,5	--
NW_003383491.1	886065	T	A	4,2	8,4	--
NW_003383491.1	886173	A	C	2,3	3,9	--
NW_003383491.1	886242	G	T	3,3	6,8	--
NW_003383491.1	886270	T	C	3,4	8,8	--
NW_003383491.1	886469	G	A	0,20	0,28	100160714
NW_003383491.1	887001	A	T	NA	0,2	--
NW_003383491.1	887248	A	T	0,2	0,1	--
NW_003383491.1	887520	G	A	0,2	0,5	--
NW_003383491.1	888299	G	A	NA	0,2	--
NW_003383491.1	888305	T	A	NA	0,3	--
NW_003383491.1	888587	T	C	NA	0,2	--
NW_003383491.1	889719	G	A	0,8	0,18	100160714
NW_003383491.1	890428	G	A	0,4	0,2	--
NW_003383491.1	890839	C	A	5,9	5,7	100160714
NW_003383491.1	890863	G	A	11,6	8,6	100160714
NW_003383491.1	890915	A	C	0,24	0,18	100160714
NW_003383491.1	890937	A	C	12,8	8,4	100160714
NW_003383491.1	891073	T	C	7,10	8,4	100160714
NW_003383491.1	891117	A	T	7,5	4,5	--
NW_003383491.1	891497	A	G	10,7	8,6	--
NW_003383491.1	891503	A	G	0,18	0,15	--
NW_003383491.1	891671	A	C	0,4	0,6	--
NW_003383491.1	891758	G	A	0,2	0,1	--
NW_003383491.1	891968	C	A	0,22	0,13	--
NW_003383491.1	892020	T	A	0,29	0,16	--
NW_003383491.1	892165	A	T	0,37	0,31	--
NW_003383491.1	896949	T	A	0,2	0,1	--
NW_003383491.1	897202	C	T	0,14	0,26	100164829
NW_003383491.1	897244	T	G	0,16	0,33	100164829
NW_003383491.1	899292	T	C	0,6	0,7	100164829
NW_003383491.1	899307	T	C	0,4	0,3	100164829
NW_003383491.1	903032	T	A	NA	0,2	--
NW_003383491.1	903630	C	T	NA	0,2	--
NW_003383491.1	904492	C	T	0,3	NA	100164829
NW_003383491.1	904655	G	A	19,23	17,25	100164829
NW_003383491.1	904729	A	G	0,41	0,37	100164829
NW_003383491.1	905752	A	T	0,4	0,6	--
NW_003383491.1	905844	T	C	0,2	0,3	--
NW_003383491.1	905928	A	G	0,1	0,3	--
NW_003383491.1	905951	G	T	0,1	0,2	--
NW_003383491.1	906643	T	C	0,2	NA	--
NW_003383491.1	906766	G	A	0,2	NA	--
NW_003383491.1	907787	G	A	NA	0,2	--
NW_003383491.1	907814	G	T	NA	0,3	--
NW_003383491.1	907928	T	A	0,4	0,7	--
NW_003383491.1	907945	C	T	0,4	0,6	--
NW_003383491.1	908528	T	C	0,8	0,13	100164829
NW_003383491.1	908734	C	A	0,5	0,3	--
NW_003383491.1	909502	T	G	0,2	NA	--
NW_003383491.1	909505	T	C	0,2	NA	--
NW_003383491.1	909678	T	C	0,2	0,4	--
NW_003383491.1	909705	G	C	0,1	0,3	--
NW_003383491.1	911352	T	C	0,4	0,6	100164829
NW_003383491.1	911451	T	C	0,2	0,3	100164829
NW_003383491.1	913834	G	A	3,3	3,2	100168920
NW_003383491.1	913857	T	C	3,3	3,2	100168920
NW_003383491.1	914125	A	T	0,4	0,4	100168920
NW_003383491.1	914248	A	G	2,1	6,3	100168920
NW_003383491.1	914295	C	G	13,7	18,9	100168920
NW_003383491.1	914403	C	T	33,20	46,30	100168920
NW_003383491.1	914465	A	G	19,12	29,17	100168920
NW_003383491.1	914684	A	G	11,5	17,2	100168920
NW_003383491.1	914695	A	G	11,5	17,2	100168920
NW_003383491.1	915126	G	A	0,2	0,2	--
NW_003383491.1	915500	T	A	28,20	26,14	100160041
NW_003383491.1	915706	C	T	0,6	0,10	100160041
NW_003383491.1	915743	T	G	0,6	0,3	100160041
NW_003383491.1	915879	A	T	0,14	0,19	100160041
NW_003383491.1	915921	C	T	0,8	0,9	100160041
NW_003383491.1	915963	A	C	0,169	0,202	100160041
NW_003383491.1	915990	T	C	0,264	0,310	100160041
NW_003383491.1	916456	T	C	0,54	0,68	100160041
NW_003383491.1	916470	A	T	0,86	0,105	100160041
NW_003383491.1	916847	C	A	0,93	0,100	100160041
NW_003383491.1	916868	C	A	0,71	0,78	100160041
NW_003383491.1	917062	T	C	0,379	0,421	100160041
NW_003383491.1	917065	G	A	0,399	0,441	100160041
NW_003383491.1	917224	C	T	0,37	0,31	100160041
NW_003383491.1	919451	C	T	0,3	0,4	100162084
NW_003383491.1	919524	G	A	0,42	0,52	100162084
NW_003383491.1	920254	A	T	0,60	0,62	100162084
NW_003383491.1	920328	C	A	21,8	19,14	100162084
NW_003383491.1	920425	T	C	0,1	0,3	100162084
NW_003383491.1	922288	A	T	0,1	NA	--
NW_003383491.1	922303	T	C	0,2	NA	--
NW_003383491.1	926092	T	C	1,4	6,5	--
NW_003383491.1	927430	G	T	0,5	0,4	--
NW_003383491.1	927571	A	G	2,0	5,4	--
NW_003383491.1	927600	C	A	1,2	4,4	--
NW_003383491.1	928873	T	C	1,7	2,3	100164143
NW_003383491.1	929282	A	G	19,22	13,21	100164143
NW_003383491.1	929286	C	T	19,22	13,21	100164143
NW_003383491.1	929388	T	C	4,6	2,1	100164143
NW_003383491.1	929716	A	C	15,12	9,15	100164143
NW_003383491.1	929774	T	C	0,55	0,60	100164143
NW_003383491.1	930037	T	A	0,3	0,3	100164143
NW_003383491.1	930098	T	G	0,3	0,2	100164143
NW_003383491.1	930109	A	G	0,3	0,2	100164143
NW_003383491.1	930441	T	C	69,84	80,51	100166186
NW_003383491.1	931855	T	C	NA	0,3	--
NW_003383491.1	931892	T	C	NA	0,3	--
NW_003383491.1	933621	A	C	NA	0,2	--
NW_003383491.1	933969	T	C	0,3	0,1	--
NW_003383491.1	937872	A	G	0,3	NA	--
NW_003383491.1	937905	C	A	0,2	NA	--
NW_003383491.1	939220	T	C	0,3	0,2	--
NW_003383491.1	942469	C	T	NA	0,2	--
NW_003383491.1	945131	C	T	27,22	19,18	100166186
NW_003383491.1	945278	C	T	224,216	180,186	100166186
NW_003383491.1	945395	T	C	0,350	0,240	100166186
NW_003383491.1	945652	C	T	92,86	76,69	100166186
NW_003383491.1	945679	T	C	0,179	1,144	100166186
NW_003383491.1	946728	A	G	9,5	NA	--
NW_003383491.1	947327	T	C	0,2	0,2	--
NW_003383491.1	954556	A	G	NA	0,2	--
NW_003383491.1	959176	A	C	0,1	NA	100571889
NW_003383491.1	959177	C	G	0,2	NA	100571889
NW_003383491.1	968070	G	C	NA	0,2	107884914
NW_003383491.1	974693	C	T	0,2	0,1	--
NW_003383491.1	974731	G	A	0,2	0,1	--
NW_003383491.1	975026	G	A	4,1	3,6	--
NW_003383491.1	975027	C	T	4,1	3,6	--
NW_003383491.1	975275	T	A	468,386	548,435	100161399
NW_003383491.1	975668	G	A	766,840	994,845	100161399
NW_003383491.1	978354	G	A	0,6	NA	--
NW_003383491.1	979027	C	T	2,5	4,3	--
NW_003383491.1	979268	A	C	860,795	788,750	100161399
NW_003383491.1	980564	C	T	0,3	0,1	--
NW_003383491.1	981829	G	A	0,2	NA	--
NW_003383491.1	981947	C	T	0,2	NA	--
NW_003383491.1	982146	T	C	0,2	NA	--
NW_003383491.1	983650	T	G	0,3	NA	--
NW_003383491.1	986889	T	A	0,1	0,3	--
NW_003383491.1	989653	A	G	0,4	NA	--
NW_003383491.1	999920	C	T	0,3	0,2	--
NW_003383491.1	1005372	T	C	5,4	5,5	100572295
NW_003383491.1	1018907	T	C	0,6	NA	--
NW_003383491.1	1019013	C	T	0,2	NA	--
NW_003383491.1	1020461	G	A	6,3	1,0	--
NW_003383491.1	1020531	T	A	4,5	3,1	--
NW_003383491.1	1021778	A	T	2,3	4,2	--
NW_003383491.1	1021890	C	T	0,5	4,2	--
NW_003383491.1	1022166	G	A	3,6	1,2	--
NW_003383491.1	1022663	G	A	10,10	1,4	--
NW_003383491.1	1028109	T	C	19,13	46,33	103309860
NW_003383491.1	1028271	A	T	19,23	43,32	103309860
NW_003383491.1	1029376	C	A	5,4	20,7	--
NW_003383491.1	1029592	A	G	18,7	27,10	--
NW_003383491.1	1029604	C	T	19,5	30,7	--
NW_003383491.1	1029662	T	C	8,2	30,4	--
NW_003383491.1	1029722	G	T	4,4	35,7	--
NW_003383491.1	1029866	A	T	21,14	29,12	100163487
NW_003383491.1	1029929	T	C	20,13	30,11	100163487
NW_003383491.1	1031095	T	C	0,2	NA	--
NW_003383491.1	1034096	C	T	2,2	3,5	100165543
NW_003383491.1	1043683	C	T	11,6	10,7	100165543
NW_003383491.1	1045221	A	G	0,2	NA	--
NW_003383491.1	1054830	C	T	NA	0,2	--
NW_003383491.1	1057149	G	A	25,56	13,38	--
NW_003383491.1	1057211	T	C	0,78	0,57	--
NW_003383491.1	1057371	T	C	0,126	0,94	--
NW_003383491.1	1057391	C	T	78,43	73,16	--
NW_003383491.1	1057907	C	T	0,100	0,63	--
NW_003383491.1	1058183	G	A	19,56	10,49	--
NW_003383491.1	1058350	A	G	0,90	0,70	--
NW_003383491.1	1058403	A	G	0,89	0,74	--
NW_003383491.1	1058534	G	A	49,102	30,69	--
NW_003383491.1	1058901	A	G	0,9	1,4	--
NW_003383491.1	1059382	A	C	0,3	0,1	--
NW_003383491.1	1060524	T	C	1,14	3,5	--
NW_003383491.1	1061136	G	T	0,9	0,11	--
NW_003383491.1	1061364	T	C	1,6	1,6	--
NW_003383491.1	1061397	T	A	1,6	3,6	--
NW_003383491.1	1061839	G	A	0,18	0,22	--
NW_003383491.1	1062057	G	A	2,18	0,19	--
NW_003383491.1	1062431	T	C	0,13	0,14	--
NW_003383491.1	1062504	G	A	3,6	1,18	--
NW_003383491.1	1062621	T	C	0,12	0,17	--
NW_003383491.1	1062658	A	G	0,16	1,14	--
NW_003383491.1	1062907	C	T	1,19	0,12	--
NW_003383491.1	1063922	C	T	2,7	1,7	--
NW_003383491.1	1064125	T	G	0,39	0,24	--
NW_003383491.1	1064144	A	G	0,31	0,21	--
NW_003383491.1	1064236	T	C	0,29	0,22	--
NW_003383491.1	1064318	C	T	0,43	0,19	--
NW_003383491.1	1064379	C	A	0,57	0,27	--
NW_003383491.1	1064438	G	T	0,50	0,37	--
NW_003383491.1	1064531	G	A	50,13	50,2	--
NW_003383491.1	1064637	G	A	0,80	0,49	--
NW_003383491.1	1064865	G	T	0,20	0,23	--
NW_003383491.1	1064937	A	T	0,31	0,20	--
NW_003383491.1	1065055	C	G	28,4	31,7	--
NW_003383491.1	1065283	G	A	6,40	1,25	--
NW_003383491.1	1065321	C	A	7,46	2,30	--
NW_003383491.1	1065458	G	A	0,4	1,5	--
NW_003383491.1	1065778	G	A	15,72	6,35	--
NW_003383491.1	1065990	A	G	0,47	0,36	--
NW_003383491.1	1066052	A	C	0,49	0,31	--
NW_003383491.1	1066104	A	G	0,50	0,27	--
NW_003383491.1	1066184	A	T	0,47	0,28	--
NW_003383491.1	1066473	C	T	0,52	0,39	--
NW_003383491.1	1067018	T	G	0,25	0,14	--
NW_003383491.1	1067019	C	A	0,25	0,14	--
NW_003383491.1	1067178	G	A	8,47	3,33	--
NW_003383491.1	1067188	T	C	0,59	0,37	--
NW_003383491.1	1067417	A	G	0,112	0,62	--
NW_003383491.1	1067689	C	T	0,51	0,37	--
NW_003383491.1	1067826	C	T	14,31	2,31	--
NW_003383491.1	1067961	A	T	0,45	0,33	--
NW_003383491.1	1068270	T	C	0,16	0,12	--
NW_003383491.1	1068476	T	C	0,12	0,7	--
NW_003383491.1	1068494	C	T	5,4	0,5	--
NW_003383491.1	1068534	T	A	0,1	0,1	--
NW_003383491.1	1068555	C	T	0,8	0,4	--
NW_003383491.1	1068729	C	T	0,9	0,8	--
NW_003383491.1	1068740	A	G	0,7	0,8	--
NW_003383491.1	1068929	G	A	0,5	0,2	--
NW_003383491.1	1069199	G	A	0,27	0,24	--
NW_003383491.1	1069332	T	C	2,20	1,14	--
NW_003383491.1	1069464	T	C	0,3	0,3	--
NW_003383491.1	1069613	T	A	0,5	0,3	--
NW_003383491.1	1069726	A	G	0,10	0,8	--
NW_003383491.1	1070657	G	A	NA	0,2	--
NW_003383491.1	1074212	A	G	18,11	11,11	100160057
NW_003383491.1	1074733	T	C	0,3	0,2	100160057
NW_003383491.1	1076295	G	T	0,7	0,8	100160057
NW_003383491.1	1076301	G	T	0,7	0,8	100160057
NW_003383491.1	1077494	C	T	0,2	NA	--
NW_003383491.1	1078564	G	A	14,10	14,9	100160057
NW_003383491.1	1078995	C	T	19,10	16,11	100160057
NW_003383491.1	1079030	G	A	0,13	0,17	100160057
NW_003383491.1	1079031	T	C	6,7	11,6	100160057
NW_003383491.1	1079096	C	T	0,34	0,24	100160057
NW_003383491.1	1079199	G	A	0,47	0,27	100160057
NW_003383491.1	1079294	A	G	0,5	0,1	100160057
NW_003383491.1	1081073	C	T	3,2	5,5	100160057
NW_003383491.1	1081114	A	G	0,5	0,10	100160057
NW_003383491.1	1081176	G	A	0,1	0,3	100160057
NW_003383491.1	1081373	G	A	1,5	2,2	--
NW_003383491.1	1081626	C	T	15,9	10,9	--
NW_003383491.1	1082600	C	T	0,5	0,1	--
NW_003383491.1	1082606	T	A	0,5	0,1	--
NW_003383491.1	1082845	G	T	0,10	NA	--
NW_003383491.1	1085239	C	T	NA	0,1	--
NW_003383491.1	1085584	C	T	0,1	0,4	--
NW_003383491.1	1086080	T	G	0,2	5,7	--
NW_003383491.1	1086196	G	T	0,3	12,11	100160057
NW_003383491.1	1087080	C	T	7,4	7,7	100160057
NW_003383491.1	1087105	T	G	7,4	7,7	100160057
NW_003383491.1	1088070	T	A	0,2	NA	--
NW_003383491.1	1088237	A	G	3,0	4,3	100160057
NW_003383491.1	1088368	C	T	1,4	11,10	100160057
NW_003383491.1	1088816	C	G	6,2	27,6	100160057
NW_003383491.1	1088858	C	T	5,2	24,6	100160057
NW_003383491.1	1089364	G	T	NA	0,2	--
NW_003383491.1	1091163	A	G	2,5	6,9	100160057
NW_003383491.1	1091437	T	G	0,12	0,35	100160057
NW_003383491.1	1091491	A	T	0,6	0,24	100160057
NW_003383491.1	1091519	C	T	NA	0,2	100160057
NW_003383491.1	1091597	A	T	0,3	0,12	100160057
NW_003383491.1	1091627	T	C	0,3	0,15	100160057
NW_003383491.1	1091746	G	T	NA	0,6	100160057
NW_003383491.1	1094289	T	C	0,4	0,8	100160057
NW_003383491.1	1096073	A	T	NA	0,5	--
NW_003383491.1	1096712	A	C	NA	0,2	--
NW_003383491.1	1096731	C	A	NA	0,2	--
NW_003383491.1	1097113	T	C	2,0	2,6	--
NW_003383491.1	1097118	G	C	2,0	2,6	--
NW_003383491.1	1097856	G	T	0,7	0,3	--
NW_003383491.1	1098232	G	A	4,3	4,1	--
NW_003383491.1	1098599	C	T	0,2	NA	--
NW_003383491.1	1099754	A	C	0,3	NA	--
NW_003383491.1	1099977	A	T	0,12	0,12	--
NW_003383491.1	1100044	T	C	4,4	5,1	--
NW_003383491.1	1100077	C	T	3,5	2,5	--
NW_003383491.1	1100092	G	A	5,3	3,3	--
NW_003383491.1	1100203	T	A	3,2	5,5	--
NW_003383491.1	1100475	G	A	0,2	0,1	--
NW_003383491.1	1100542	G	T	0,2	0,2	--
NW_003383491.1	1100605	T	C	NA	0,2	--
NW_003383491.1	1100838	G	T	0,2	0,4	--
NW_003383491.1	1102107	G	C	0,4	0,4	--
NW_003383491.1	1102123	T	A	0,2	0,3	--
NW_003383491.1	1103067	C	T	NA	0,2	--
NW_003383491.1	1104061	G	A	0,1	0,4	--
NW_003383491.1	1107418	A	T	0,2	0,2	100168247
NW_003383491.1	1108545	A	C	0,3	0,6	100168247
NW_003383491.1	1108726	G	C	0,1	0,3	--
NW_003383491.1	1109784	T	C	0,1	NA	100168247
NW_003383491.1	1109801	T	A	0,1	0,2	100168247
NW_003383491.1	1110188	C	A	NA	0,2	--
NW_003383491.1	1110336	G	A	0,8	0,9	100168247
NW_003383491.1	1110341	A	T	0,8	0,9	100168247
NW_003383491.1	1111874	A	G	NA	0,3	100168247
NW_003383491.1	1112511	A	G	NA	0,2	--
NW_003383491.1	1112541	C	A	NA	0,2	--
NW_003383491.1	1112784	A	T	0,3	0,4	--
NW_003383491.1	1113102	T	C	0,4	0,9	100168247
NW_003383491.1	1113113	C	T	0,5	0,9	100168247
NW_003383491.1	1114824	A	C	0,6	1,10	100168247
NW_003383491.1	1117953	C	T	0,1	0,2	--
NW_003383491.1	1119165	G	A	0,2	NA	--
NW_003383491.1	1120244	C	T	0,14	0,10	--
NW_003383491.1	1122012	C	T	0,10	0,10	--
NW_003383491.1	1122157	A	T	0,14	0,5	--
NW_003383491.1	1122220	G	C	0,15	0,8	--
NW_003383491.1	1122277	G	A	0,12	0,10	--
NW_003383491.1	1122741	A	G	24,83	27,93	--
NW_003383491.1	1122810	C	T	62,53	70,92	--
NW_003383491.1	1123410	A	C	0,17	0,9	--
NW_003383491.1	1123556	G	A	0,7	0,6	--
NW_003383491.1	1123587	G	A	0,6	0,4	--
NW_003383491.1	1123923	A	T	0,7	0,13	--
NW_003383491.1	1124154	A	G	0,19	0,10	--
NW_003383491.1	1124273	C	A	0,2	NA	--
NW_003383491.1	1128393	T	C	0,3	0,2	--
NW_003383491.1	1128546	T	A	0,4	0,1	--
NW_003383491.1	1128608	A	G	0,5	0,5	--
NW_003383491.1	1128742	G	T	0,5	0,7	--
NW_003383491.1	1129116	G	T	0,2	0,2	--
NW_003383491.1	1129299	G	T	0,2	0,1	--
NW_003383491.1	1130122	T	C	0,6	0,3	--
NW_003383491.1	1130142	C	T	0,2	NA	--
NW_003383491.1	1133912	T	C	0,43	0,71	100160016
NW_003383491.1	1134310	G	A	0,177	0,264	103309958
NW_003383491.1	1135039	G	A	0,97	0,141	103309958
NW_003383491.1	1135401	G	A	0,135	0,165	103309958
NW_003383491.1	1135600	C	T	0,44	0,67	103309958
NW_003383491.1	1135604	G	A	0,40	0,59	103309958
NW_003383491.1	1135687	G	C	0,15	0,20	103309958
NW_003383491.1	1135715	T	A	0,23	0,32	103309958
NW_003383491.1	1136369	C	T	0,265	0,296	100160016
NW_003383491.1	1136589	T	C	0,39	0,35	100160016
NW_003383491.1	1136618	C	T	0,13	0,12	100160016
NW_003383491.1	1136635	A	T	0,2	0,3	100160016
NW_003383491.1	1137272	A	G	0,2	0,2	--
NW_003383491.1	1137379	T	A	0,6	0,2	--
NW_003383491.1	1137832	A	T	0,65	0,55	100166813
NW_003383491.1	1138930	T	C	0,2	0,1	--
NW_003383491.1	1140426	A	G	8,2	14,1	100166813
NW_003383491.1	1140992	G	T	0,82	0,105	100166813
NW_003383491.1	1141263	C	T	0,3	0,10	100166813
NW_003383491.1	1142230	A	G	0,56	0,56	100166813
NW_003383491.1	1142454	T	C	0,32	0,62	100166813
NW_003383491.1	1142469	A	T	0,32	0,62	100166813
NW_003383491.1	1142578	A	G	NA	0,4	100166813
NW_003383491.1	1142619	T	A	0,40	0,70	100166813
NW_003383491.1	1142772	A	G	101,16	154,10	100166813
NW_003383491.1	1142778	C	A	97,15	147,10	100166813
NW_003383491.1	1143144	C	T	0,53	0,40	100166813
NW_003383491.1	1145248	T	C	0,2	0,3	--
NW_003383491.1	1145428	A	G	0,2	0,2	--
NW_003383491.1	1145453	A	T	0,2	0,3	--
NW_003383491.1	1145890	A	G	0,1	0,3	--
NW_003383491.1	1146387	A	G	NA	0,3	--
NW_003383491.1	1147351	C	T	NA	0,4	--
NW_003383491.1	1147472	T	C	0,1	0,2	--
NW_003383491.1	1148828	T	C	0,3	NA	--
NW_003383491.1	1149130	T	A	0,3	NA	--
NW_003383491.1	1204358	T	C	NA	0,2	--
NW_003383491.1	1207876	G	A	0,2	NA	--
NW_003383491.1	1208781	A	T	0,3	0,4	--
NW_003383491.1	1213770	A	G	9,2	14,5	--
NW_003383491.1	1214130	C	T	0,2	NA	--
NW_003383491.1	1220893	A	G	NA	0,2	--
NW_003383491.1	1223507	A	T	0,1	0,3	--
NW_003383491.1	1223534	G	A	NA	0,3	--
NW_003383491.1	1223672	G	A	8,0	5,3	--
NW_003383491.1	1224367	A	G	6,1	3,4	--
NW_003383491.1	1224386	A	G	7,1	1,5	--
NW_003383491.1	1227600	A	T	0,1	1,2	--
NW_003383491.1	1227608	T	C	0,1	0,3	--
NW_003383491.1	1229160	G	A	2,5	2,1	--
NW_003383491.1	1275080	C	T	0,2	NA	--
NW_003383491.1	1303389	T	A	17,7	7,4	--
NW_003383491.1	1303411	G	A	17,7	9,4	--
NW_003383491.1	1303649	T	C	0,24	0,21	--
NW_003383491.1	1303689	C	T	10,20	4,17	--
NW_003383491.1	1303882	G	A	14,16	14,16	--
NW_003383491.1	1304333	C	G	0,20	0,28	--
NW_003383491.1	1304338	A	G	0,23	0,29	--
NW_003383491.1	1304495	A	G	0,5	0,8	--
NW_003383491.1	1304507	G	A	0,3	0,3	--
NW_003383491.1	1304642	G	A	0,232	0,268	100161792
NW_003383491.1	1304791	T	A	1,265	0,267	100161792
NW_003383491.1	1304793	A	T	1,265	0,267	100161792
NW_003383491.1	1305990	C	A	0,1	0,2	--
NW_003383491.1	1306109	C	T	0,18	0,6	--
NW_003383491.1	1306276	A	C	0,35	0,29	--
NW_003383491.1	1306406	G	A	0,30	0,31	--
NW_003383491.1	1306510	G	A	0,11	0,9	--
NW_003383491.1	1306699	A	G	0,18	0,20	--
NW_003383491.1	1306765	A	G	0,31	0,36	--
NW_003383491.1	1307119	G	A	0,57	0,43	--
NW_003383491.1	1307323	G	A	0,48	0,42	--
NW_003383491.1	1307472	G	A	0,8	0,17	--
NW_003383491.1	1307707	A	G	0,956	0,1019	100161792
NW_003383491.1	1307931	C	T	0,5	0,6	--
NW_003383491.1	1308016	G	A	0,10	0,4	--
NW_003383491.1	1308308	A	G	0,11	0,7	--
NW_003383491.1	1308632	A	G	0,5	0,3	--
NW_003383491.1	1308879	C	G	0,4	0,3	--
NW_003383491.1	1309589	G	A	0,26	0,27	--
NW_003383491.1	1310379	G	A	0,30	0,32	--
NW_003383491.1	1311124	T	C	0,63	0,33	--
NW_003383491.1	1311217	T	A	0,53	0,36	--
NW_003383491.1	1311339	A	C	0,69	0,52	--
NW_003383491.1	1311439	C	T	0,57	0,38	--
NW_003383491.1	1311712	G	A	0,309	0,307	100161792
NW_003383491.1	1311718	A	T	0,305	0,306	100161792
NW_003383491.1	1312091	T	C	0,2	0,2	--
NW_003383491.1	1312946	A	C	0,10	0,4	100161792
NW_003383491.1	1313164	C	A	0,213	0,156	100161792
NW_003383491.1	1313204	C	T	0,209	0,150	100161792
NW_003383491.1	1313657	G	T	0,4	0,5	--
NW_003383491.1	1314069	T	C	0,4	0,6	100161792
NW_003383491.1	1314411	G	A	0,1	0,2	--
NW_003383491.1	1314836	T	C	NA	0,4	--
NW_003383491.1	1315010	G	A	0,1	0,6	--
NW_003383491.1	1315071	T	C	0,1	0,3	--
NW_003383491.1	1315264	C	T	0,2	NA	--
NW_003383491.1	1315940	C	T	NA	0,2	--
NW_003383491.1	1316412	T	C	0,6	0,3	--
NW_003383491.1	1316467	G	A	0,5	0,4	--
NW_003383491.1	1316799	A	G	0,4	0,2	--
NW_003383491.1	1317076	A	C	0,2	0,2	--
NW_003383491.1	1317911	C	A	0,4	0,2	--
NW_003383491.1	1318233	G	A	0,2	0,2	--
NW_003383491.1	1318244	T	G	0,2	0,2	--
NW_003383491.1	1319024	A	C	0,2	0,1	--
NW_003383491.1	1319056	T	A	0,2	0,2	--
NW_003383491.1	1319411	T	G	0,2	0,3	--
NW_003383491.1	1319419	A	G	0,2	0,3	--
NW_003383491.1	1325591	T	C	0,1	0,2	--
NW_003383491.1	1328154	G	A	0,3	0,3	--
NW_003383491.1	1328427	T	C	NA	0,2	--
NW_003383491.1	1328789	G	A	0,49	0,20	100161792
NW_003383491.1	1328870	G	A	1,40	0,37	100161792
NW_003383491.1	1329048	C	T	44,21	26,20	100161792
NW_003383491.1	1329067	A	G	0,45	0,29	100161792
NW_003383491.1	1334336	A	T	NA	0,2	--
NW_003383491.1	1335058	G	A	NA	0,2	--
NW_003383491.1	1340322	A	T	0,2	NA	--
NW_003383491.1	1348824	A	G	NA	0,2	--
NW_003383491.1	1358084	T	A	0,2	NA	--
NW_003383491.1	1372035	G	A	0,2	NA	--
NW_003383491.1	1372052	A	G	0,2	NA	--
NW_003383491.1	1372529	T	C	0,2	0,2	--
NW_003383491.1	1372614	A	T	0,5	0,6	--
NW_003383491.1	1373484	G	T	0,6	0,9	--
NW_003383491.1	1373641	T	C	0,4	0,12	--
NW_003383491.1	1374111	G	A	0,11	0,8	--
NW_003383491.1	1374231	G	A	0,4	0,3	--
NW_003383491.1	1374240	A	T	0,4	0,3	--
NW_003383491.1	1374285	T	C	0,5	0,1	--
NW_003383491.1	1374955	A	G	0,1	0,2	--
NW_003383491.1	1376882	T	C	0,172	1,134	100167932
NW_003383491.1	1384527	C	T	0,3	0,2	--
NW_003383491.1	1384542	T	C	0,7	0,2	--
NW_003383491.1	1384732	G	A	0,2	0,1	--
NW_003383491.1	1385879	T	A	0,94	0,77	100167311
NW_003383491.1	1385930	A	T	0,220	0,185	100167311
NW_003383491.1	1386262	T	C	0,79	0,63	100167311
NW_003383491.1	1386352	C	T	0,102	0,75	100167311
NW_003383491.1	1386520	G	A	0,72	0,64	100167311
NW_003383491.1	1386527	T	A	0,66	0,60	100167311
NW_003383491.1	1386586	A	G	0,62	0,41	100167311
NW_003383491.1	1387071	G	A	0,244	1,159	100167311
NW_003383491.1	1387297	A	G	0,209	0,144	100167311
NW_003383491.1	1389494	T	C	0,2	NA	--
NW_003383491.1	1390716	C	T	0,2	NA	--
NW_003383491.1	1392801	A	T	0,2	NA	--
NW_003383491.1	1393845	C	A	0,2	NA	--
NW_003383491.1	1395296	A	G	0,95	0,65	100163212
NW_003383491.1	1398207	T	C	0,91	0,90	100163212
NW_003383491.1	1398252	A	T	0,119	0,112	100163212
NW_003383491.1	1398729	A	G	0,5	0,2	--
NW_003383491.1	1398762	T	A	0,2	0,1	100165286
NW_003383491.1	1398992	T	A	0,37	0,18	100165286
NW_003383491.1	1399023	T	C	0,43	0,21	100165286
NW_003383491.1	1399218	G	T	0,61	0,28	100165286
NW_003383491.1	1399452	G	A	0,2	NA	--
NW_003383491.1	1399644	T	C	0,3	0,2	--
NW_003383491.1	1399716	G	A	0,6	0,1	--
NW_003383491.1	1400013	A	C	0,3	NA	--
NW_003383491.1	1400098	C	T	0,5	NA	--
NW_003383491.1	1400153	A	T	0,4	NA	--
NW_003383491.1	1400477	A	T	0,2	0,1	--
NW_003383491.1	1401610	G	A	NA	0,4	--
NW_003383491.1	1402989	T	C	0,2	0,1	--
NW_003383491.1	1404236	C	T	0,2	0,1	--
NW_003383491.1	1405046	C	T	0,3	0,2	--
NW_003383491.1	1405412	G	T	NA	0,5	--
NW_003383491.1	1405421	T	C	NA	0,4	--
NW_003383491.1	1405845	C	T	0,1	0,3	--
NW_003383491.1	1405986	C	A	NA	0,2	--
NW_003383491.1	1407379	A	T	0,2	NA	--
NW_003383491.1	1407703	T	A	NA	0,2	--
NW_003383491.1	1408229	T	C	0,2	0,5	100165286
NW_003383491.1	1408727	G	A	NA	0,2	--
NW_003383491.1	1409971	T	C	0,91	0,49	100165286
NW_003383491.1	1410168	A	G	0,49	0,41	100165286
NW_003383491.1	1410218	T	A	0,38	0,41	100165286
NW_003383491.1	1411066	T	C	0,7	0,9	100165286
NW_003383491.1	1411370	T	G	0,3	0,3	100165286
NW_003383491.1	1411991	T	A	0,10	0,11	100165286
NW_003383491.1	1412172	G	A	0,2	NA	100165286
NW_003383491.1	1412860	G	T	0,4	0,2	--
NW_003383491.1	1413264	G	T	0,31	0,23	100165286
NW_003383491.1	1414250	A	T	0,3	0,2	--
NW_003383491.1	1414367	T	A	0,5	NA	--
NW_003383491.1	1414496	A	T	0,5	NA	--
NW_003383491.1	1414504	G	T	0,5	NA	--
NW_003383491.1	1417507	C	T	0,2	0,3	100169371
NW_003383491.1	1417526	A	G	0,3	0,4	100169371
NW_003383491.1	1417578	A	T	0,1	0,3	100169371
NW_003383491.1	1418116	T	A	0,1	0,2	--
NW_003383491.1	1418206	A	G	0,4	0,2	--
NW_003383491.1	1418272	C	T	0,6	0,4	--
NW_003383491.1	1418324	T	C	0,3	0,3	100169371
NW_003383491.1	1418445	T	A	NA	0,1	--
NW_003383491.1	1418464	G	A	NA	0,2	--
NW_003383491.1	1418755	G	A	NA	0,2	--
NW_003383491.1	1422248	T	C	NA	0,2	--
NW_003383491.1	1434197	G	T	NA	0,2	--
NW_003383491.1	1439369	C	T	2,889	0,576	100160486
NW_003383491.1	1441178	G	A	0,3	0,1	--
NW_003383491.1	1441726	A	C	0,2	NA	--
NW_003383491.1	1441910	C	T	NA	0,2	--
NW_003383491.1	1442060	A	T	0,2	0,1	--
NW_003383491.1	1443150	A	G	0,2	0,1	--
NW_003383491.1	1447232	A	C	0,1	0,4	--
NW_003383491.1	1447233	A	T	0,1	0,4	--
NW_003383491.1	1448155	T	G	0,6	0,5	--
NW_003383491.1	1448230	C	A	0,2	0,4	--
NW_003383491.1	1448592	T	C	0,2	0,2	100160486
NW_003383491.1	1448807	G	A	0,560	0,432	100160486
NW_003383491.1	1448833	A	G	0,684	0,547	100160486
NW_003383491.1	1448955	G	A	0,157	0,144	100160486
NW_003383491.1	1449551	A	C	0,3	0,1	--
NW_003383491.1	1449561	A	T	0,3	0,1	--
NW_003383491.1	1449772	C	T	0,4	0,6	--
NW_003383491.1	1450177	T	A	0,2	0,9	--
NW_003383491.1	1459169	A	T	0,2	NA	--
NW_003383491.1	1461041	T	C	0,24	0,22	100165672
NW_003383491.1	1461080	G	A	0,36	0,35	100165672
NW_003383491.1	1461549	A	G	0,3	0,5	100165672
NW_003383491.1	1461568	A	G	0,12	0,12	100165672
NW_003383491.1	1462058	T	C	0,21	0,25	100165672
NW_003383491.1	1462286	C	T	0,20	0,17	100165672
NW_003383491.1	1462786	C	T	0,48	0,23	100165672
NW_003383491.1	1466823	A	C	0,4	0,14	100163625
NW_003383491.1	1468414	G	A	4,4	12,9	100163625
NW_003383491.1	1468609	C	T	0,4	0,15	100163625
NW_003383491.1	1468681	G	A	NA	0,2	100163625
NW_003383491.1	1476401	T	C	0,16	0,6	--
NW_003383491.1	1477023	C	T	0,4	0,4	--
NW_003383491.1	1477062	G	A	0,3	0,4	--
NW_003383491.1	1477171	T	A	0,5	0,6	--
NW_003383491.1	1477321	T	G	0,16	1,7	--
NW_003383491.1	1477437	G	A	0,7	0,5	--
NW_003383491.1	1477646	G	A	0,35	0,27	--
NW_003383491.1	1477925	C	T	0,12	0,17	--
NW_003383491.1	1478442	G	T	2,4	6,10	--
NW_003383491.1	1478745	T	A	8,4	13,4	--
NW_003383491.1	1478792	C	A	8,3	11,2	--
NW_003383491.1	1478880	A	C	0,2	0,2	--
NW_003383491.1	1479102	G	A	7,19	17,13	107885372
NW_003383491.1	1479322	T	C	0,38	0,41	107885372
NW_003383491.1	1479362	G	A	24,12	21,15	107885372
NW_003383491.1	1479490	T	C	0,28	0,26	107885372
NW_003383491.1	1479871	G	A	0,15	0,11	107885372
NW_003383491.1	1479904	A	G	0,20	0,20	107885372
NW_003383491.1	1479956	T	C	0,23	0,18	107885372
NW_003383491.1	1480052	T	C	0,30	0,29	107885372
NW_003383491.1	1480319	T	C	0,16	0,24	107885372
NW_003383491.1	1480631	C	T	14,4	13,8	107885372
NW_003383491.1	1490549	T	C	71,45	53,25	100574139
NW_003383491.1	1490736	T	C	0,3	0,4	100574139
NW_003383491.1	1491465	T	G	28,11	20,11	100574139
NW_003383491.1	1492068	C	T	6,5	10,5	100168902
NW_003383491.1	1492411	A	T	11,10	9,12	100168902
NW_003383491.1	1494208	T	A	3,7	3,8	100168902
NW_003383491.1	1494838	A	T	0,32	0,19	100168902
NW_003383491.1	1495111	C	T	10,7	4,13	100168902
NW_003383491.1	1497796	T	C	0,8	0,15	100168902
NW_003383491.1	1497800	C	T	3,5	8,5	100168902
NW_003383491.1	1499074	C	T	12,6	15,7	100168902
NW_003383491.1	1514519	C	T	0,2	NA	--
NW_003383491.1	1522708	G	A	NA	0,2	--
NW_003383491.1	1522732	C	T	NA	0,2	--
NW_003383491.1	1523939	A	G	0,3	0,1	--
NW_003383491.1	1524036	G	T	0,3	NA	--
NW_003383491.1	1529047	T	A	NA	0,2	--
NW_003383491.1	1530278	G	T	0,3	0,2	--
NW_003383491.1	1530868	C	T	0,44	0,29	100574225
NW_003383491.1	1531489	G	A	0,2	0,1	--
NW_003383491.1	1531930	T	C	0,76	0,51	100574225
NW_003383491.1	1532654	C	T	0,7	0,7	100574225
NW_003383491.1	1532714	A	G	0,2	0,3	100574225
NW_003383491.1	1540619	A	G	0,15	0,2	--
NW_003383491.1	1540685	G	T	0,32	0,4	--
NW_003383491.1	1540765	G	A	0,17	0,2	--
NW_003383491.1	1551430	T	C	0,2	0,3	--
NW_003383491.1	1561376	C	T	NA	0,2	--
NW_003383491.1	1563347	A	G	0,5	0,6	100166367
NW_003383491.1	1563419	C	G	0,4	0,9	100166367
NW_003383491.1	1563924	T	A	0,1	0,2	100166367
NW_003383491.1	1568875	T	A	0,4	0,5	100574472
NW_003383491.1	1569159	T	A	0,7	0,10	100574472
NW_003383491.1	1569198	T	A	0,6	0,11	100574472
NW_003383491.1	1576771	G	A	0,8	0,4	--
NW_003383491.1	1577058	G	A	NA	0,3	--
NW_003383491.1	1577382	G	A	0,2	NA	--
NW_003383491.1	1579287	C	G	0,3	NA	--
NW_003383491.1	1579513	A	G	0,5	0,1	--
NW_003383491.1	1579977	T	G	0,3	0,1	--
NW_003383491.1	1580003	A	T	0,4	0,2	--
NW_003383491.1	1580246	C	T	0,9	0,2	--
NW_003383491.1	1580351	T	A	0,13	0,10	--
NW_003383491.1	1580515	A	T	0,3	0,1	--
NW_003383491.1	1580539	A	G	0,3	NA	--
NW_003383491.1	1580813	G	C	0,2	NA	--
NW_003383491.1	1581237	G	A	0,6	0,4	--
NW_003383491.1	1581466	C	T	0,1	0,2	--
NW_003383491.1	1582115	A	T	0,2	0,2	--
NW_003383491.1	1582552	T	A	0,4	0,3	--
NW_003383491.1	1584130	C	T	0,2	0,3	--
NW_003383491.1	1584160	A	C	0,2	0,3	--
NW_003383491.1	1584462	T	C	0,9	0,2	--
NW_003383491.1	1587058	G	A	0,3	0,1	--
NW_003383491.1	1589198	A	G	5,1	13,2	100162278
NW_003383491.1	1594734	G	A	3,73	0,63	100160233
NW_003383491.1	1596685	C	T	0,2	0,6	--
NW_003383491.1	1598978	T	G	0,2	NA	--
NW_003383491.1	1600280	C	T	0,76	0,51	100160828
NW_003383491.1	1600304	T	C	0,47	0,31	100160828
NW_003383491.1	1601280	T	C	0,298	0,254	100169103
NW_003383491.1	1601338	A	C	0,255	0,227	100169103
NW_003383491.1	1601370	C	A	4,332	4,278	100169103
NW_003383491.1	1601391	A	T	0,540	0,437	100169103
NW_003383491.1	1601882	T	A	0,5	NA	--
NW_003383491.1	1601967	A	G	0,6	0,2	--
NW_003383491.1	1602046	A	G	0,7	0,2	--
NW_003383491.1	1602419	G	A	0,2	0,1	--
NW_003383491.1	1602902	C	T	0,4	0,2	--
NW_003383491.1	1603815	T	G	0,4	0,1	--
NW_003383491.1	1603962	G	A	0,6	0,6	--
NW_003383491.1	1604133	A	C	NA	0,5	--
NW_003383491.1	1604165	T	G	NA	0,5	--
NW_003383491.1	1604586	T	A	0,3	0,1	--
NW_003383491.1	1605512	T	C	0,2	NA	--
NW_003383491.1	1605745	A	T	0,3	NA	--
NW_003383491.1	1605855	T	A	0,5	0,2	--
NW_003383491.1	1605919	C	T	0,2	0,6	--
NW_003383491.1	1606033	G	A	NA	0,3	--
NW_003383491.1	1606535	G	A	0,1104	0,813	100169103
NW_003383491.1	1606538	A	T	1,1103	2,811	100169103
NW_003383491.1	1606619	G	T	2,796	1,649	100169103
NW_003383491.1	1606660	G	T	0,799	0,649	100169103
NW_003383491.1	1607390	G	T	0,7	0,8	--
NW_003383491.1	1607524	A	G	0,4	0,11	--
NW_003383491.1	1653528	A	G	NA	0,4	--
NW_003383491.1	1653869	A	G	0,2	0,1	--
NW_003383491.1	1654542	G	A	0,2	0,1	--
NW_003383491.1	1654682	C	T	0,2	NA	--
NW_003383491.1	1655575	C	T	0,1	0,5	100159541
NW_003383491.1	1655699	G	A	0,20	0,44	100159541
NW_003383491.1	1655830	A	G	0,24	0,36	100159541
NW_003383491.1	1656906	C	T	0,53	0,104	100159541
NW_003383491.1	1657363	C	A	NA	0,2	--
NW_003383491.1	1662469	G	A	0,1	0,3	--
NW_003383491.1	1662501	A	T	NA	0,3	--
NW_003383491.1	1663565	C	T	NA	0,2	--
NW_003383491.1	1667646	T	C	0,37	0,75	--
NW_003383491.1	1675897	A	T	0,2	NA	--
NW_003383491.1	1675919	C	A	0,2	NA	--
NW_003383491.1	1681595	C	T	0,4	0,1	--
NW_003383491.1	1720910	C	G	0,2	NA	--
NW_003383491.1	1726563	A	G	0,2	NA	103311658
NW_003383491.1	1726572	G	A	0,2	NA	103311658
NW_003383491.1	1769423	C	A	5,1	3,3	100160616
NW_003383491.1	1769502	A	G	0,6	0,6	100160616
NW_003383491.1	1769511	C	A	1,5	3,3	100160616
NW_003383491.1	1785591	T	C	NA	0,2	--
NW_003383491.1	1787230	A	T	0,4	NA	--
NW_003383491.1	1789663	T	G	0,120	0,116	100164781
NW_003383491.1	1793424	C	T	41,44	35,51	100164781
NW_003383491.1	1804461	C	T	0,2	NA	--
NW_003383491.1	1805182	T	C	0,1	NA	--
NW_003383491.1	1805282	T	A	0,2	NA	--
NW_003383491.1	1814927	G	A	0,3	0,1	--
NW_003383491.1	1817205	A	G	11,3	12,1	100164781
NW_003383491.1	1817570	A	G	0,4	0,3	100164781
NW_003383491.1	1817571	C	T	0,3	0,3	100164781
NW_003383491.1	1822999	C	A	0,2	NA	--
NW_003383491.1	1860077	C	A	0,37	0,20	--
NW_003383491.1	1888213	G	T	0,2	NA	--
NW_003383491.1	1895190	T	G	141,19	112,26	100168167
NW_003383491.1	1895925	A	G	0,177	0,161	100168167
NW_003383491.1	1896295	A	T	0,9	0,9	100168167
NW_003383491.1	1896401	T	A	5,2	10,5	100168167
NW_003383491.1	1907298	A	T	0,41	0,71	100166127
NW_003383491.1	1907400	C	A	41,7	59,13	100166127
NW_003383491.1	1907473	G	A	29,10	48,25	100166127
NW_003383491.1	1907518	T	A	0,32	0,57	100166127
NW_003383491.1	1907708	A	G	23,9	25,19	100166127
NW_003383491.1	1907845	T	A	21,4	44,11	100166127
NW_003383491.1	1908087	G	A	47,9	48,40	100166127
NW_003383491.1	1908166	A	G	31,13	54,26	100166127
NW_003383491.1	1908237	G	A	15,15	56,40	100166127
NW_003383491.1	1908547	T	C	0,17	0,34	100166127
NW_003383491.1	1908640	A	G	17,7	32,18	100166127
NW_003383491.1	1908794	G	A	28,8	39,44	100166127
NW_003383491.1	1908839	G	A	41,12	57,40	100166127
NW_003383491.1	1909079	G	A	48,21	54,41	100166127
NW_003383491.1	1909127	G	A	33,13	37,31	100166127
NW_003383491.1	2015640	A	G	0,7	0,2	107885867
NW_003383491.1	2016599	C	T	0,1	0,4	107885867
NW_003383491.1	2017553	T	C	0,2	0,8	107885867
NW_003383491.1	2017925	T	C	0,6	0,10	107885867
NW_003383491.1	2033032	A	G	0,3	0,2	--
NW_003383491.1	2033038	G	C	0,3	0,2	--
NW_003383491.1	2033155	C	T	1,6	0,3	--
NW_003383491.1	2061849	T	C	3,2	3,2	100160948
NW_003383491.1	2061969	A	G	7,0	8,2	100160948
NW_003383491.1	2068275	G	A	0,2	NA	--
NW_003383491.1	2083273	C	G	0,57	0,39	100160307
NW_003383491.1	2087560	A	G	0,40	0,36	100160307
NW_003383491.1	2117574	T	C	0,2	NA	--
NW_003383491.1	2121868	T	C	NA	0,2	--
NW_003383491.1	2121882	T	C	NA	0,2	--
NW_003383491.1	2122646	C	G	0,11	0,13	100168801
NW_003383491.1	2124699	T	A	NA	0,4	--
NW_003383491.1	2126090	T	G	28,16	23,16	100166726
NW_003383491.1	2126246	A	T	NA	0,2	--
NW_003383491.1	2126307	C	T	NA	0,2	100166726
NW_003383491.1	2126936	G	A	10,5	11,3	100166726
NW_003383491.1	2127765	C	T	14,5	8,15	100166726
NW_003383491.1	2127773	C	T	14,4	5,14	100166726
NW_003383491.1	2128068	T	C	5,6	8,6	100166726
NW_003383491.1	2128487	T	C	0,4	0,2	--
NW_003383491.1	2128999	C	A	3,2	4,1	100166726
NW_003383491.1	2129326	G	A	7,6	6,9	100166726
NW_003383491.1	2129887	C	T	3,0	6,4	100164021
NW_003383491.1	2129936	C	T	0,4	4,7	100164021
NW_003383491.1	2154292	C	T	0,18	0,17	--
NW_003383491.1	2155602	G	C	0,5	0,1	--
NW_003383491.1	2155649	T	C	0,12	0,4	--
NW_003383491.1	2161086	T	A	0,3	NA	--
NW_003383491.1	2161206	T	C	0,2	NA	--
NW_003383491.1	2165800	A	T	NA	0,2	--
NW_003383491.1	2165888	T	C	0,1	0,2	--
NW_003383491.1	2166182	C	G	0,6	0,3	--
NW_003383491.1	2168084	T	A	0,5	0,4	--
NW_003383491.1	2168126	G	A	0,6	0,4	--
NW_003383491.1	2180676	A	C	0,2	0,2	--
NW_003383491.1	2180677	A	T	0,2	0,3	--
NW_003383491.1	2181304	G	A	0,2	0,1	--
NW_003383491.1	2183415	C	T	NA	0,2	--
NW_003383491.1	2183821	T	C	0,3	0,2	--
NW_003383491.1	2218231	C	T	17,16	11,9	100164422
NW_003383491.1	2226604	C	T	10,11	8,18	100162339
NW_003383491.1	2227358	T	C	9,5	2,7	100162339
NW_003383491.1	2227498	G	A	20,15	13,21	100162339
NW_003383491.1	2229501	T	C	0,7	0,7	100162339
NW_003383491.1	2236505	G	A	234,205	165,163	100167084
NW_003383491.1	2236967	T	G	0,1	0,2	--
NW_003383491.1	2237597	G	C	4,4	3,5	--
NW_003383491.1	2237637	T	C	7,4	4,4	--
NW_003383491.1	2238672	C	T	0,7	0,5	--
NW_003383491.1	2238727	T	G	2,5	4,3	--
NW_003383491.1	2239983	G	A	0,105	0,69	100167084
NW_003383491.1	2240410	T	C	NA	0,2	--
NW_003383491.1	2243754	G	C	114,131	95,79	100167084
NW_003383491.1	2247853	T	C	0,2	NA	--
NW_003383491.1	2253164	C	T	0,2	NA	--
NW_003383491.1	2264447	A	T	65,46	51,39	100159605
NW_003383491.1	2269704	A	G	0,1	0,2	--
NW_003383491.1	2270293	A	G	0,1	0,2	--
NW_003383491.1	2275746	A	G	48,47	70,81	--
NW_003383491.1	2281375	A	G	36,17	50,61	100168508
NW_003383491.1	2283704	C	T	NA	0,2	--
NW_003383491.1	2297498	C	A	0,2	NA	--
NW_003383491.1	2298683	T	C	34,21	12,9	--
NW_003383491.1	2298691	G	A	33,23	14,11	--
NW_003383491.1	2298856	C	T	24,23	11,20	--
NW_003383491.1	2299094	G	A	0,22	0,23	--
NW_003383492.1	6212	A	G	0,2	NA	--
NW_003383492.1	22251	A	G	0,2	NA	--
NW_003383492.1	56696	C	T	0,2	NA	--
NW_003383492.1	56842	T	C	0,2	NA	--
NW_003383492.1	78867	C	T	0,2	0,4	107882269
NW_003383492.1	84347	T	G	0,3	0,3	100572902
NW_003383492.1	84427	T	G	0,3	0,2	100572902
NW_003383492.1	133660	G	T	0,2	NA	--
NW_003383492.1	140311	T	C	NA	0,2	--
NW_003383492.1	140312	C	A	NA	0,2	--
NW_003383492.1	140556	T	A	0,2	NA	--
NW_003383492.1	141550	A	G	0,3	NA	--
NW_003383492.1	141755	C	T	2,8	0,5	--
NW_003383492.1	145282	A	G	28,9	17,6	100573059
NW_003383492.1	145339	C	T	17,14	15,13	100573059
NW_003383492.1	159689	T	G	0,3	0,1	--
NW_003383492.1	159704	T	C	0,2	NA	--
NW_003383492.1	172653	C	T	NA	0,2	--
NW_003383492.1	178130	G	T	0,16	0,11	100165111
NW_003383492.1	179305	T	C	0,8	0,5	--
NW_003383492.1	179444	G	A	0,1	0,6	100165111
NW_003383492.1	179492	T	A	NA	0,5	--
NW_003383492.1	179912	T	C	0,2	NA	--
NW_003383492.1	180215	T	C	NA	0,2	--
NW_003383492.1	180576	G	A	0,4	0,2	--
NW_003383492.1	180769	T	A	0,1	0,2	--
NW_003383492.1	181101	G	A	0,2	0,1	--
NW_003383492.1	182079	G	A	0,5	0,3	--
NW_003383492.1	182101	C	T	0,5	0,3	--
NW_003383492.1	182409	C	T	NA	0,2	--
NW_003383492.1	182536	A	T	0,4	0,3	--
NW_003383492.1	182867	T	C	0,3	0,3	--
NW_003383492.1	183425	T	A	0,3	0,1	--
NW_003383492.1	183864	A	T	0,5	0,3	--
NW_003383492.1	185409	T	C	3,0	8,2	100165111
NW_003383492.1	189391	A	T	0,2	NA	--
NW_003383492.1	191880	A	G	0,2	NA	--
NW_003383492.1	193799	T	A	0,2	NA	--
NW_003383492.1	193879	T	C	0,3	NA	--
NW_003383492.1	194209	T	A	0,3	NA	--
NW_003383492.1	194238	C	T	6,4	NA	--
NW_003383492.1	194349	T	G	7,4	NA	--
NW_003383492.1	194356	T	A	9,2	NA	--
NW_003383492.1	203888	A	C	0,2	NA	--
NW_003383492.1	203893	G	A	0,2	NA	--
NW_003383492.1	207242	G	C	NA	0,2	--
NW_003383492.1	218079	A	G	0,214	0,145	100167252
NW_003383492.1	226991	T	G	0,1	0,10	--
NW_003383492.1	233834	G	T	0,50	0,36	107882187
NW_003383492.1	234012	A	G	0,83	0,59	--
NW_003383492.1	234096	A	G	0,53	0,57	107882187
NW_003383492.1	239020	T	G	0,2	NA	107882189
NW_003383492.1	239023	T	C	0,2	0,1	107882189
NW_003383492.1	239335	A	G	0,53	0,24	107882189
NW_003383492.1	239713	C	T	0,33	0,35	107882189
NW_003383492.1	239792	C	T	0,8	0,13	107882189
NW_003383492.1	259343	C	T	NA	0,2	--
NW_003383492.1	261019	G	A	NA	0,3	100162168
NW_003383492.1	261028	C	T	NA	0,2	100162168
NW_003383492.1	273866	T	A	0,5	0,13	100168321
NW_003383492.1	273896	A	G	0,5	0,11	100168321
NW_003383492.1	273983	G	T	0,4	0,2	100168321
NW_003383492.1	274646	C	T	3,1	5,6	100168321
NW_003383492.1	278311	A	G	NA	0,2	--
NW_003383492.1	298973	C	T	0,3	NA	100573406
NW_003383492.1	317169	C	T	0,4	0,2	--
NW_003383492.1	317757	G	A	0,4	0,2	--
NW_003383492.1	319370	T	C	0,2	NA	--
NW_003383492.1	319584	T	C	0,1	0,2	100159432
NW_003383492.1	320751	G	A	0,22	0,11	100159432
NW_003383492.1	327990	A	G	NA	0,2	--
NW_003383492.1	329407	G	A	37,30	28,23	--
NW_003383492.1	329429	G	T	47,38	35,27	--
NW_003383492.1	329525	G	A	51,39	39,27	--
NW_003383492.1	329810	A	T	6,12	7,5	100168326
NW_003383492.1	329899	A	G	11,12	15,16	100168326
NW_003383492.1	329982	G	A	21,23	33,29	100168326
NW_003383492.1	330075	A	C	17,19	19,24	100168326
NW_003383492.1	330135	A	G	13,8	14,12	100168326
NW_003383492.1	333486	A	T	28,25	16,25	100168326
NW_003383492.1	333626	T	C	19,20	27,18	100168326
NW_003383492.1	355814	G	T	NA	0,4	--
NW_003383492.1	357663	T	C	0,4	0,2	--
NW_003383492.1	357810	T	C	0,3	0,4	--
NW_003383492.1	357825	A	G	0,3	0,3	--
NW_003383492.1	357904	A	G	NA	0,2	--
NW_003383492.1	357985	A	G	0,7	0,2	--
NW_003383492.1	358057	G	A	0,9	0,5	--
NW_003383492.1	358219	T	C	0,11	0,9	--
NW_003383492.1	358285	C	T	0,7	0,9	--
NW_003383492.1	358378	T	C	0,5	0,6	--
NW_003383492.1	358449	C	T	0,2	0,2	--
NW_003383492.1	358610	G	A	0,1	0,3	--
NW_003383492.1	358611	G	A	0,1	0,3	--
NW_003383492.1	358702	C	T	NA	0,1	--
NW_003383492.1	358707	A	G	NA	0,2	--
NW_003383492.1	358782	T	C	0,3	0,10	--
NW_003383492.1	359157	C	T	0,6	0,7	--
NW_003383492.1	360030	G	A	NA	0,1	100573672
NW_003383492.1	360048	T	A	0,2	0,2	100573672
NW_003383492.1	360176	C	G	0,7	0,5	--
NW_003383492.1	360446	T	C	0,3	0,2	--
NW_003383492.1	361388	G	A	0,2	0,3	100573672
NW_003383492.1	361422	T	C	0,1	0,3	100573672
NW_003383492.1	361697	T	G	0,3	0,1	--
NW_003383492.1	375736	A	G	0,3	NA	--
NW_003383492.1	376046	T	A	0,5	NA	--
NW_003383492.1	376575	T	C	0,2	NA	--
NW_003383492.1	385299	A	G	0,3	2,5	100573983
NW_003383492.1	385355	G	A	0,3	2,5	100573983
NW_003383492.1	385716	A	G	4,2	3,2	--
NW_003383492.1	385785	G	A	6,6	7,3	--
NW_003383492.1	385909	C	T	4,6	6,3	--
NW_003383492.1	385956	G	A	2,4	5,0	--
NW_003383492.1	386575	G	A	0,4	0,1	--
NW_003383492.1	386678	G	T	0,7	0,2	--
NW_003383492.1	386703	G	T	0,3	0,2	--
NW_003383492.1	388498	T	C	58,17	68,19	100573983
NW_003383492.1	388545	A	G	73,22	95,24	100573983
NW_003383492.1	388618	A	G	71,17	87,17	100573983
NW_003383492.1	388851	A	T	0,11	0,17	100573983
NW_003383492.1	395244	G	A	0,2	NA	--
NW_003383492.1	395267	C	T	0,2	NA	--
NW_003383492.1	395625	A	T	0,2	0,2	--
NW_003383492.1	395755	A	T	0,3	NA	--
NW_003383492.1	396379	A	T	0,5	0,4	--
NW_003383492.1	396707	C	T	0,2	0,2	--
NW_003383492.1	397082	A	T	0,9	0,16	--
NW_003383492.1	398250	G	A	6,2580	4,3006	100162391
NW_003383492.1	399047	G	C	0,2	0,4	--
NW_003383492.1	399818	T	G	0,2	0,6	--
NW_003383492.1	399859	G	C	0,3	0,5	--
NW_003383492.1	400193	G	T	0,4	0,3	--
NW_003383492.1	400798	T	C	0,7	0,3	--
NW_003383492.1	401213	T	C	0,5	0,3	--
NW_003383492.1	401838	T	C	0,12	0,15	--
NW_003383492.1	402128	T	G	0,1	0,2	--
NW_003383492.1	402142	G	A	0,1	0,2	--
NW_003383492.1	420337	T	C	0,7	0,2	--
NW_003383492.1	420408	T	C	0,4	0,2	--
NW_003383492.1	421246	G	A	0,3	NA	--
NW_003383492.1	421633	T	C	0,8	0,9	100164479
NW_003383492.1	422347	T	A	0,4	0,4	--
NW_003383492.1	430652	A	T	0,2	NA	--
NW_003383492.1	431203	C	T	0,7	0,5	--
NW_003383492.1	442235	T	C	0,45	0,40	103311901
NW_003383492.1	442425	T	C	0,42	0,50	103311901
NW_003383492.1	442516	C	G	0,6	0,4	103311901
NW_003383492.1	442597	G	A	0,26	0,35	103311901
NW_003383492.1	442600	G	C	0,27	0,37	103311901
NW_003383492.1	442883	C	T	0,151	0,128	103311901
NW_003383492.1	442939	T	C	0,123	0,116	103311901
NW_003383492.1	443164	A	G	0,166	0,150	103311901
NW_003383492.1	443523	C	T	0,198	0,193	103311901
NW_003383492.1	445851	G	A	0,8	0,15	100165157
NW_003383492.1	448742	A	G	0,34	0,29	100167190
NW_003383492.1	452464	A	G	NA	0,3	--
NW_003383492.1	453950	G	T	0,1	0,2	--
NW_003383492.1	456436	T	C	0,2	NA	--
NW_003383492.1	458809	A	G	0,78	0,102	100169236
NW_003383492.1	459050	T	C	NA	0,3	--
NW_003383492.1	459515	T	C	0,3	0,4	--
NW_003383492.1	466490	T	A	NA	0,2	100169236
NW_003383492.1	466550	T	C	NA	0,4	100169236
NW_003383492.1	466643	C	G	NA	0,2	--
NW_003383492.1	511240	A	T	NA	0,2	--
NW_003383492.1	511277	G	C	NA	0,2	--
NW_003383492.1	511370	G	A	NA	0,2	--
NW_003383492.1	511372	T	G	NA	0,2	--
NW_003383492.1	584552	A	G	0,2	NA	--
NW_003383492.1	587521	C	T	0,1	NA	--
NW_003383492.1	587544	T	C	0,2	NA	--
NW_003383492.1	643865	A	C	0,1	0,2	100166702
NW_003383492.1	643901	T	C	0,1	0,2	100166702
NW_003383492.1	643973	A	T	0,5	0,1	100166702
NW_003383492.1	644003	A	T	0,5	0,1	100166702
NW_003383492.1	654519	T	A	0,2	NA	103312020
NW_003383492.1	654633	C	T	0,1	NA	103312020
NW_003383492.1	694585	A	G	0,3	0,3	--
NW_003383492.1	694624	A	G	13,0	6,2	--
NW_003383492.1	697604	T	C	0,6	0,6	100162525
NW_003383492.1	710006	C	A	0,18	0,13	100162525
NW_003383492.1	710078	A	G	0,23	0,18	100162525
NW_003383492.1	738278	T	C	NA	0,2	--
NW_003383492.1	811198	C	T	0,2	NA	--
NW_003383492.1	851301	T	G	0,2	NA	--
NW_003383492.1	870328	A	T	NA	0,2	103307699
NW_003383492.1	870427	C	G	0,2	0,1	103307699
NW_003383492.1	871502	T	G	0,2	NA	--
NW_003383492.1	872410	C	A	0,1	0,2	--
NW_003383492.1	873805	T	C	0,2	0,1	--
NW_003383492.1	900280	G	A	9,3	7,9	--
NW_003383492.1	900873	G	A	0,46	0,46	--
NW_003383492.1	901138	A	T	23,12	10,20	--
NW_003383492.1	901216	C	T	23,15	12,18	--
NW_003383492.1	901236	G	A	17,22	18,17	--
NW_003383492.1	901660	G	A	13,14	13,14	--
NW_003383492.1	901786	A	T	28,18	15,21	--
NW_003383492.1	902094	T	G	11,3	10,3	--
NW_003383492.1	902098	T	C	2,9	3,9	--
NW_003383492.1	902136	C	T	0,6	0,8	--
NW_003383492.1	902151	G	A	0,5	0,8	--
NW_003383492.1	902290	A	T	1,5	1,8	--
NW_003383492.1	902566	T	C	0,2	0,1	--
NW_003383492.1	902596	T	C	0,3	0,2	--
NW_003383492.1	902671	A	G	12,9	9,8	--
NW_003383492.1	903074	G	A	9,16	16,12	--
NW_003383492.1	903106	G	A	17,9	13,16	--
NW_003383492.1	903208	C	T	22,4	25,7	--
NW_003383492.1	903435	G	A	31,27	18,17	--
NW_003383492.1	903562	C	G	0,62	0,44	--
NW_003383492.1	903624	C	T	36,27	20,28	--
NW_003383492.1	904214	A	G	14,18	19,5	100575021
NW_003383492.1	904513	A	G	24,31	30,15	100575021
NW_003383492.1	904588	T	C	0,48	0,37	100575021
NW_003383492.1	905047	T	A	31,42	30,18	100575021
NW_003383492.1	926964	C	T	NA	0,2	--
NW_003383492.1	941711	G	A	0,2	NA	--
NW_003383492.1	941772	C	A	0,2	NA	--
NW_003383492.1	948421	T	A	0,2	NA	--
NW_003383492.1	975629	C	A	0,2	NA	--
NW_003383492.1	989976	T	C	6,4	10,6	100575021
NW_003383492.1	989977	T	C	6,4	10,7	100575021
NW_003383492.1	1003747	A	G	0,2	NA	--
NW_003383492.1	1027728	C	A	0,202	0,135	100161026
NW_003383492.1	1028066	A	G	0,1	0,2	--
NW_003383492.1	1028733	C	T	0,2	NA	--
NW_003383492.1	1029496	C	T	0,12	0,4	--
NW_003383492.1	1030075	T	C	0,92	0,53	100161026
NW_003383492.1	1032258	G	A	0,2	NA	--
NW_003383492.1	1036117	T	G	0,4	0,8	--
NW_003383492.1	1036202	G	A	0,5	0,11	--
NW_003383492.1	1043039	A	G	0,2	NA	--
NW_003383492.1	1045639	G	A	0,3	0,2	--
NW_003383492.1	1046172	A	G	0,3	0,1	--
NW_003383492.1	1046691	A	T	NA	0,4	--
NW_003383492.1	1047256	T	C	0,5	NA	--
NW_003383492.1	1050721	G	A	0,5	NA	--
NW_003383492.1	1050761	G	A	0,5	NA	--
NW_003383492.1	1050886	T	A	0,4	NA	--
NW_003383492.1	1050949	T	G	0,6	0,1	--
NW_003383492.1	1051012	A	G	0,166	0,104	100161026
NW_003383492.1	1051330	C	T	0,12	0,15	--
NW_003383492.1	1051539	G	A	0,14	0,7	--
NW_003383492.1	1051625	C	A	0,7	0,3	--
NW_003383492.1	1051718	A	T	0,1	0,2	--
NW_003383492.1	1051725	T	A	NA	0,3	--
NW_003383492.1	1051860	T	G	0,7	0,3	100161026
NW_003383492.1	1052242	C	A	0,5	0,4	--
NW_003383492.1	1052414	A	G	0,3	0,2	--
NW_003383492.1	1054520	A	G	0,9	0,5	--
NW_003383492.1	1054591	T	C	0,6	0,1	--
NW_003383492.1	1054639	C	G	0,4	0,2	--
NW_003383492.1	1054903	A	C	0,20	0,18	100161026
NW_003383492.1	1055134	A	G	0,3	NA	--
NW_003383492.1	1055165	A	T	0,3	NA	--
NW_003383492.1	1055692	C	T	0,5	0,2	100161026
NW_003383492.1	1055695	G	A	0,5	0,2	100161026
NW_003383492.1	1056537	G	A	0,6	0,7	100161026
NW_003383492.1	1145929	C	A	0,3	NA	100569854
NW_003383492.1	1184130	G	A	NA	0,2	100162009
NW_003383492.1	1184139	G	A	NA	0,1	100162009
NW_003383492.1	1220885	G	A	0,2	NA	--
NW_003383492.1	1234311	T	C	4,4	5,2	--
NW_003383492.1	1234363	A	G	10,7	3,6	--
NW_003383492.1	1234648	C	T	0,26	0,13	--
NW_003383492.1	1234706	T	A	0,14	0,5	--
NW_003383492.1	1239234	T	C	0,2	0,1	--
NW_003383492.1	1240255	G	A	0,2	NA	--
NW_003383492.1	1240856	A	T	0,2	0,3	107882283
NW_003383492.1	1240989	C	T	0,6	0,3	107882283
NW_003383492.1	1241075	G	A	0,5	0,1	107882283
NW_003383492.1	1241561	T	A	0,4	0,1	--
NW_003383492.1	1283451	A	G	0,2	NA	103307726
NW_003383492.1	1283521	G	A	0,3	NA	103307726
NW_003383492.1	1314094	A	G	0,20	0,14	--
NW_003383492.1	1315780	A	G	0,3	NA	--
[truncated: 138,936 more rows]
