# Supplementary material for: The L-DOPA/Dopamine Pathway Transgenerationally Regulates Cuticular Melanization in the Pea Aphid Acyrthosiphon pisum
Source: Front Cell Dev Biol. 2020 May 5;8:311. doi: 10.3389/fcell.2020.00311 (PMC7214743; doi:10.3389/fcell.2020.00311)
Supplement: Supplementary file 1 [file Data_Sheet_1.ZIP › Transcriptome sequencing/Transcriptome sequencing/Union_for_cluster.xls]

geneID	dsTH	dslta
100144774	150.604487615688	272.316250608456
100144782	33.7409073427624	63.4112298579409
100144789	1741.95675936815	736.121185558553
100144890	27.700056381291	88.3452023216051
100145853	6.83106877671904	49.9803552652054
100145854	96.3860287319288	14.2452747285884
100158728	10.0019912220813	0.132932053152358
100158733	35.0602370173006	13.5279517635479
100158740	25.3903562681299	6.02351416908637
100158751	23.583100073825	0.173617066297053
100158786	29.0982408486939	0.169033146389245
100158845	65.4848439313511	22.2218421655324
100158857	62.5732649410574	123.995292184963
100158873	188.915594825271	464.897280243392
100158888	37.3747294354717	205.466099188363
100158914	506.647631218498	55.999453380172
100158946	43.4901414596026	4.48053069742625
100158954	55.1974948464473	113.736785402534
100158963	41.398983817305	0.509085939819746
100158974	238.694065434417	0.203764994514125
100158977	27.388454871675	7.93630483595792
100159005	151.228180423873	31.6419427392911
100159024	2949.52688232523	8083.0922179922
100159055	133.320833184041	543.101182469763
100159077	3.85458146612576	16.9117507743756
100159087	1552.66498877922	640.070502650644
100159138	34.5121371847678	64.042727615987
100159162	16.1065693690238	0.677953471077027
100159177	10.5828074639402	19.2465653778792
100159184	104.948646496099	43.2331444277692
100159187	27.6493907044472	115.96649266552
100159239	40.8713795953591	75.8189172681048
100159330	0.380990334770294	8.19556660864745
100159332	0.582186324132684	9.39704866091561
100159423	318.944297193656	1.64255236012162
100159435	7.60561034052677	49.0434144247853
100159472	2405.46196518736	1.69423800772011
100159478	14.9944286035116	3.0606965940377
100159483	4.56623429502987	14.6951186686946
100159503	14.2438613767156	39.2853986971079
100159527	779.82106394157	1670.01706326374
100159541	18.6217258075505	38.5142733108566
100159560	371.296935080049	669.549182275953
100159588	85.8009257450464	2.49061699252596
100159668	115.069565224782	37.201973789186
100159682	38.6829560578753	14.3037783308879
100159700	339.112763057175	0.220133536450841
100159719	18.1122986974009	35.7570815626344
100159731	18.1353465611566	1.87849135077281
100159746	725.394758417297	3206.91120295749
100159797	15.2332160647446	77.9802283420943
100159914	42.2128802337829	0
100159939	808.972637224045	2768.23810274184
100159986	16.4041046888522	35.288124046876
100160002	38.7689597560647	2.38759583951538
100160033	23.5460723079742	70.1199824237536
100160046	454.966376911463	193.801181904433
100160081	17.9006637781582	43.4759392606063
100160092	24.7848483164088	1.85842708322721
100160111	145.094852366861	267.358735359533
100160121	119.098544204943	218.446781479016
100160127	40.2924777049757	0.443012680988548
100160152	208.346356670242	0.441496374232166
100160260	44.243033335602	108.953256962724
100160265	153.147193741855	40.3992894503913
100160268	218.624395490999	66.877816094215
100160273	30.2145563749075	10.9300676742559
100160300	81.0314813602096	30.6030868581987
100160356	23.1913172925511	228.763787574095
100160404	61.6500982823229	0.491097037352617
100160466	12.3985120548245	54.0120805175262
100160468	91.4801866678561	184.428313401417
100160481	48.7641657493767	89.5358048676042
100160509	28.6122741437859	0.573222751135619
100160550	289.443630290639	82.7660607938057
100160559	392.809328378454	175.005530334821
100160566	106.439684259708	44.0049624433335
100160573	33.9998396266581	119.829541331566
100160620	28.5148862844976	0.142495346791651
100160624	19.4401724850342	0.809410019425639
100160644	26.3694134221105	1.64346221876592
100160682	31.4606858293289	1.07752260227174
100160700	278.37164312991	51.5088495606901
100160712	19.5628138410261	1.96113055584424
100160721	15.855382040783	36.154327337314
100160736	689.425331846814	1321.95706497823
100160792	57.9920761848074	132.929611543219
100160895	132.672775815181	56.5387416392435
100160909	375.085061507657	737.810049917277
100160920	62.5287943855557	144.528091650788
100160933	41.8513138077976	98.1238621307386
100160968	19.074566236182	43.0322300036266
100160987	163.808879145185	0.840638445660781
100160991	11.333439216439	77.7827430109497
100160996	5.39595026842076	21.4833842542342
100161010	4.69905300911603	17.9253996136853
100161052	35.196461774165	75.9995266125603
100161055	23.1225701616357	5.15501362852781
100161081	119.482228146205	39.3673066090594
100161102	16.1278958022798	2.99712597028962
100161110	50.4788672404217	93.2087649029342
100161111	11.6932773660206	35.969679268695
100161124	33.9076888683915	2.23239372064316
100161176	23.9908199168788	0
100161240	350.458557597667	757.184608643916
100161259	27.9569863354531	88.4041131495404
100161311	26.4197549600802	283.016429349513
100161343	5.5664266361842	15.9679915842425
100161344	32.0478992629001	14.3565928518454
100161348	172.001158220484	435.224225845813
100161387	20.3373993052856	79.3019743348282
100161410	24.8004630829401	4.42788219390331
100161452	4.76232055269042	27.6757629102007
100161465	11.261330203686	0.574208167939068
100161504	161.012100768428	292.067485320586
100161508	2464.3854024935	1.86468891582937
100161530	236.854114384958	83.8946295349662
100161535	24.5331664835567	10.3412919330869
100161541	9.43591429195978	25.5063203716988
100161568	136.223338252562	1907.16069011252
100161575	18.2467075511158	34.4497595015878
100161577	187.626389200655	375.391147522755
100161599	23.7345785287329	9.44711538353263
100161602	19.2618333337427	0.513363972927474
100161605	5.64158744647306	14.068943050749
100161636	10.515206927075	40.1175754780788
100161674	32.7476818938935	192.819739476592
100161691	299.291169089688	589.209988109286
100161712	138.51811332852	39.3125824213797
100161728	18.2715840606745	0.0634324333960705
100161747	55.4320184893779	20.0276439990683
100161786	296.242091304046	617.382965208897
100161793	17.2244677933756	2.4219769847204
100161794	7.36220850773835	19.1616827169193
100161806	18.4731884595121	0.112383122563982
100161832	56.9749638652924	16.5810666507237
100161869	130.911550813829	348.447387628572
100161927	33.9515487634023	0.824473465994086
100161938	58.3221538975401	108.031748731974
100161946	89.0720681567418	36.5516871422258
100161949	28.3399981088591	0.174434215965849
100161958	42.394860646966	0.462678516930077
100161983	148.123631268389	60.0042627734207
100162014	16.5843772219856	6.04943097268732
100162019	15.9266000688622	40.4127583290951
100162025	63.3719002889783	21.9437175399162
100162036	13.0645478263646	51.261473902104
100162048	20.5305187282413	0
100162050	67.5018412923839	171.867099516773
100162064	24.5874494253887	45.0338357407285
100162066	100.478500213106	41.8966735551133
100162068	3.05840990426963	8.15821059403132
100162075	12.8928978313679	35.9922480342159
100162193	99.9804405933145	0.655259130461059
100162203	9.97909859244925	31.4458139069787
100162206	58.4088083164513	0.213399397675578
100162252	39.0018432286786	2.57848722765845
100162260	49.479658483167	4.20320848823515
100162290	255.062400642978	15.3381257404919
100162324	427.619369575395	102.419217467538
100162367	12.3387396137888	36.9162487837221
100162372	22.7884215185124	8.11299113366648
100162388	42.1297276204897	12.899244025362
100162435	36.775853783955	12.5314479264201
100162472	35.9512510603155	4.33018342315357
100162499	339.564688093682	767.149368432101
100162620	49.7009592332986	137.470624943188
100162681	29.8818845946983	83.6561414347531
100162715	30.8491956947257	9.98381623629762
100162717	10.0208830572163	0.223621016204007
100162736	10.2222404829564	1.06276334882078
100162741	22.4480865823183	2.15621502814572
100162770	28.1794557227378	130.782422470935
100162787	47.2381639822339	0.575687103503447
100162790	14.1568399637861	1.01189461774282
100162791	283.383679960704	99.608581286932
100162809	56.5361792721344	108.664755452373
100162830	8.47329244738506	20.1813645037249
100162848	22.5324085963543	3.1468016488115
100162875	7.32161762582323	0.742962708029619
100162898	42.9159760860058	9.47632722425393
100162939	96.1444919769613	11.7789238195964
100162944	11.8921947515755	1.27319969330157
100162974	25.1166306948881	4.51338877989446
100162989	33.2955980425122	4.00823523533014
100163035	43.6038510080503	4.45881626104836
100163041	36.8206891281073	15.4954398506508
100163053	9.16327305775702	2.39810378641024
100163076	13.7999061470006	0.696643917648073
100163086	8.84458326298136	0.0780898786744152
100163107	28.8293270666408	0.478418112119761
100163126	76.6222334520927	11.2084880260434
100163140	10.8777287390976	28.0207148927823
100163155	45.443626767306	18.300532827955
100163166	35.9661133423206	14.1460901575444
100163171	157.365021106462	50.3225957778655
100163195	335.32686144671	95.6465475596372
100163281	9.36442949973049	32.8039256438275
100163324	175.274995813989	0.357736065819281
100163338	22.7756722516798	71.618804843902
100163427	35.0751799180994	11.3221046705999
100163456	8.801569385388	0.814216313844199
100163469	35.1722736526603	11.447554106217
100163482	10.4943455496771	24.084833119591
100163560	626.757120654225	0.833697503312896
100163566	30.1940285433431	416.120497012634
100163579	73.6370787376713	140.98393751473
100163601	56.4345631515915	107.850512082117
100163617	63.7990121715128	13.807994022152
100163652	23.0911368960977	6.29841357115901
100163673	74.9526785367293	24.5384072179782
100163730	23.097450580201	1.11399982125262
100163734	1069.94499222426	437.297401227321
100163749	5.2183107697261	160.526259003527
100163764	110.077642834302	26.0095163148606
100163785	45.5164415977879	103.933469286945
100163792	40.4239828174229	2.51656225087679
100163836	27.73667086736	1.91433142659491
100163848	81.7386611781775	36.3777749655842
100163851	9.17140541733654	21.0956061354519
100163858	23.5197947569976	9.05413630579175
100163867	469.991773165517	0.456421877079772
100163895	112.655263244645	41.7079262154406
100163959	26.081690069325	0.982402357890652
100163979	2.87098685290719	35.5823470889072
100164007	6.9352421008332	0.109139816690628
100164009	47.9874723159555	0.444123778714125
100164013	21.2545486505566	73.5373924391169
100164026	123.378432287824	10.313012300671
100164027	490.205993241341	0.8570223735095
100164042	22.7948076902624	9.29022088300165
100164049	152.58981565317	17.9245607648162
100164067	533.282998759132	2266.21535858907
100164097	145.405228900283	2.43777851127873
100164120	1.63461935054467	25.9068178263826
100164149	15.3292891141296	5.67839464677631
100164176	12.6178064225013	0.0641497630144429
100164179	39.5849810698847	96.1923337200181
100164192	8.96874653102386	20.0199846192444
100164193	20.9511418403625	6.20002352594032
100164203	29.0529188069354	0.438078681074202
100164217	9.94659823211002	28.6397277485334
100164245	22.014050852795	60.675098569429
100164280	13.2014364493005	31.2630214042067
100164287	136.529588563738	0.600247840671188
100164311	168.062536608165	313.1881631697
100164343	35.4123524128891	0.860264205046159
100164362	117.280537482583	2.32124142474319
100164365	3.86433053838441	49.9631486651665
100164376	25.8188126418531	4.46722912191827
100164389	64.0856992864799	194.373781933762
100164407	11.2411686510397	1.62646323015642
100164416	6.90181737057786	21.7632753035281
100164430	15.9511145868269	36.3046659769962
100164444	139.864359191378	28.2101488785448
100164447	50.6915380028291	98.8416183772718
100164538	1421.12967652199	2862.95724361809
100164556	4.90639504453961	19.4610107239961
100164574	24.587808154803	83.8615492783881
100164635	10.056640269977	22.1241658366868
100164639	172.773591908521	22.5853721756993
100164651	9.89650754843032	24.7666173869029
100164660	8.49724537775497	0.128611184796567
100164691	10.813861408526	25.2434817198875
100164695	86.8823536519501	164.053671372541
100164731	10.5018308349351	1.39354518436066
100164742	14.4707032619597	0.471701659141838
100164743	18.9163033347489	5.12645981356947
100164760	270.507875459703	1160.07556180648
100164767	58.4669651452218	14.339788639324
100164771	44.2111872095093	8.86082957402373
100164783	66.6562978403895	8.18265120425754
100164798	7.70910548264326	1.4541215295133
100164831	243.52515096038	47.6716785678265
100164880	132.835050319157	15.7699487675962
100164906	48.1010562954577	14.9844163418642
100164941	213.943439409515	35.0476365521955
100164982	26.448782793668	100.34058959364
100165009	20.2220693024263	5.13106001081782
100165015	44.5653127240092	12.8209421473028
100165066	199.515283417027	473.558204471336
100165083	35.1979911825643	0.681805599037008
100165153	36.1039445906083	3.17313760547841
100165196	4.61117643617147	14.7408204112989
100165207	20.8470463254948	0.0545449221235442
100165242	27.0557685607394	0.257468751173205
100165253	17.1312866467056	0.0968504958681467
100165262	11.3152903501496	2.83937814128996
100165293	1021.83180031446	7800.3302640418
100165302	57.416566914255	0.456421877079772
100165312	20.3375612801286	3.86527267503883
100165394	23.2623722698594	8.40247880149169
100165396	28.2065458652198	0.183991464349344
100165402	23.880280043273	3.15270000532537
100165421	29.5196107228998	0.618607395715685
100165504	11.9745501328623	1.40644757872279
100165561	37.4412041323121	99.7732459070609
100165583	979.075489656709	6.70569154756897
100165587	13.6111078568873	5.15390409662715
100165606	40.1967267391706	76.0318000510962
100165615	93.0422729612057	10.7046052586796
100165667	31.0320726083511	0.366824049015613
100165694	16.8319988274558	7.19210987374347
100165702	110.749535563765	35.9383819819418
100165741	273.472136351163	84.269122436924
100165750	1534.97871167395	658.26263639432
100165761	12.3116215047475	0.523631252386024
100165762	6.0891439316422	30.6464439688888
100165771	20.6220892845841	115.14598347923
100165787	67.9542881297926	12.2370789954493
100165857	55.1287350835923	108.153170530988
100165870	402.175359712742	129.044793720502
100165895	32.012156128641	1.79288561546991
100165897	18.6252493537255	2.06442173606832
100165921	160.007507768539	4.27043839726804
100165962	11.0350930176891	97.8141967347712
100165963	187.852508664192	340.040726901572
100166007	67.0885582464015	212.658346612957
100166030	45.4675788759356	86.583184576362
100166051	149.560247786031	19.0522802686052
100166063	44.3896708842141	123.99981394531
100166067	4.22106796323274	11.3300084881289
100166076	0.950732357609833	5.23318910937232
100166088	31.0859457900886	9.80796301634166
100166119	50.8445582883506	105.7076657656
100166151	78.174990363581	10.4700353778274
100166173	205.38420364468	2.66990058903021
100166202	8.12613668470441	1.05871542747832
100166262	282.482542198733	0.314836101533718
100166267	2.38534509229661	0.0620327331473386
100166279	17.998580235391	3.88002839592746
100166399	47.8375449397561	14.5756706676993
100166402	14.118854562192	29.2877602839086
100166422	101.963329318995	26.1754425719381
100166459	115.659448695568	231.216116267395
100166524	37.2843934235322	15.6655411286003
100166526	26.8061800444261	0.552468915560906
100166530	96.3267774877616	193.143132880093
100166580	14.8575814819142	3.8944242254282
100166601	38.2412636509644	3.09003326262683
100166617	28.7649726966696	111.109107602241
100166680	105.156887642028	44.6422896804189
100166712	415.280669748205	3059.55843011634
100166717	22.5140968285457	4.75352071014277
100166739	14.7376201526557	4.10015448089243
100166768	8.21641470849553	39.0726371202615
100166797	15.3996854301565	0.152794919918738
100166807	2.83353101778031	15.4745120746879
100166868	35.3536063918478	3.81480992458814
100166901	105.756625237399	190.28338535789
100166922	32.9188260639573	3.24662354073725
100166945	8.88750165965776	0.653342467556602
100166950	184.619010333645	2406.49258813628
100167007	100.031507030081	36.0577609166736
100167032	87.3334809123339	3.32489142513853
100167034	293.247398439103	60.4997965213634
100167055	58.3106400075634	108.354221675555
100167154	3.09146443070753	8.61977600081609
100167163	11.9497503447539	1.7275539269293
100167165	110.346877615675	43.3604657774825
100167169	15.2206251637222	1.05340274052667
100167176	27.6731828357331	68.567512519472
100167204	68.9259408686346	14.6162359911884
100167212	5.32898640267508	16.4081065596755
100167248	26.8048481265067	5.40203427119072
100167283	46.104674677944	8.38062632930632
100167296	29.0099018447788	6.34191970937567
100167324	98.5138860948395	0.180248312782298
100167353	40.9250561999331	6.45645328562233
100167357	60.0477318302984	1.25660453499811
100167393	5.14029661806978	16.2162905037406
100167400	26.142149757272	0.809410019425639
100167403	48.9159840650493	19.8925330984566
100167416	322.187788236975	19.2218509398607
100167431	22.7690286659456	7.88138769237256
100167464	39.1129734297476	2.37085031985864
100167470	80.6538733806497	161.947753057281
100167513	9.04576408985161	21.5780413463147
100167522	48.422662098003	95.749632807359
100167607	85.3281085869024	452.761091302782
100167617	174.475176881783	58.4841664075491
100167673	21.8226335914461	1.40148364609201
100167685	6.40375153932656	17.6044292008562
100167687	99.9818458896702	0.187565422673238
100167701	33.7355171714794	78.0008196489036
100167703	9.77022488467134	3.55213616186583
100167736	3476.31525245153	6909.2308131475
100167758	2.70664422012051	33.6154007389112
100167769	591.955576941069	1252.03718262497
100167781	1031.79504227684	1.55900220831636
100167812	20.6457686528845	462.471156568097
100167837	5.75807848643478	19.0863232351186
100167844	54.6961219983522	2.06070647982971
100167846	33.6511080376059	7.42752723708233
100167906	557.213333483202	1087.66995348558
100167948	293.069354684992	0.130277897985368
100167957	34.3847340896105	3.30681821708236
100168006	19.747256347709	0.311108074334289
100168038	31.6327357504612	91.6843036104662
100168085	24.5557389063737	1.24449795619313
100168124	38.9719726719025	14.2767116267491
100168142	26.6433515184343	4.13089603276416
100168152	10.2466441851277	24.6063768026973
100168153	125.074981600761	18.6078901142186
100168163	38.5941748843377	0.493713895455739
100168171	48.9242290916234	0.874359202762377
100168178	9.96738809426378	41.673456854932
100168188	253.517408398228	0.598323003103066
100168203	9.71487359507206	24.1013050444447
100168232	935.314680060279	1.01028780535025
100168239	17.0141259384266	0.754968675263038
100168244	14.152214312069	2.40312037298197
100168252	11.4803925102209	0.230195381483711
100168286	46.1065498480923	83.234139646832
100168290	331.50002606658	2159.22178922632
100168314	229.896208076441	1.34674944408636
100168315	0.691441099121962	9.4700599978111
100168329	5.92597806584556	0.750019681635427
100168339	21.9664818667195	8.22537425623046
100168377	23.5284637488053	0.797227276966761
100168379	219.399302078356	422.047542891095
100168386	21.7803328193086	0.388484868122405
100168395	12.7935423664273	1.91985592814742
100168401	30.157363001195	9.14215550288497
100168424	77.4177958439168	29.5784444601407
100168453	236.253950092679	23.327631532708
100168454	34.9466054930731	14.4917437378007
100168508	28.642232734602	59.4295482715223
100168511	8.57526125137724	26.6540741979714
100168549	507.419408642965	5.90228901163278
100168563	110.157307319832	249.437770062666
100168565	13.8740034923021	3.15887695855516
100168578	26.4866785844382	4.65791241125398
100168676	172.816684349753	1.8987218824753
100168678	8.72144724499821	33.8666674598504
100168687	12.6417963762327	39.8789940413652
100168700	12.7247952620057	39.1923772166309
100168705	157.793325660236	64.408376878552
100168713	37.0463623420516	77.186217256742
100168723	35.0825357675637	0.400050369127009
100168734	111.893936497641	0.868982089473476
100168737	38.4321397806537	242.374981381066
100168754	633.063007005635	2043.71651424178
100168809	97.711761247714	530.29774838132
100168857	7.94280221240168	1.44028178092732
100169007	2360.37372287415	1029.02136817387
100169017	26.6745361869807	8.04852701470002
100169082	164.397766252411	1.02590874802581
100169093	89.427118201359	168.202094386172
100169161	34.9261500212001	0.826035432813019
100169171	1303.94463740612	3812.53475638667
100169193	58.854696033913	18.1266130872986
100169295	12.3342166153967	33.740753029021
100169317	376.680519372923	1528.50961669013
100169340	28.8463905338488	5.13609526816352
100169350	31.4471120427104	0.608151311892777
100169357	1582.90835766535	336.877149416049
100169376	787.486607459552	4104.10977481937
100169395	23.9663318326542	44.9953544418329
100169409	117.48167461334	0.837163545481359
100169457	1160.15906478915	2089.7191741017
100169480	18.6226870687683	50.7379882109743
100169501	122.874211669322	221.569298675761
100169571	38.7464647742796	169.161840488309
100169582	12.5148020019879	0.104070567779109
100169616	22.1276388840023	3.36243052187396
100169622	20.8103300673563	2.02520402317789
100187582	322.569907046193	7.89635928598124
100187584	30.4242894586573	2.51056079911107
100187585	220.721069014353	15.6543926494572
100188892	44.9056203225333	10.4303967209152
100302322	65.4724370756669	19.7550798947052
100302455	153.985171236057	36.8107078783327
100302478	405.374157594524	178.938905149095
100302479	156.278533392396	65.3196421245643
100302481	315.656332966036	112.194040270484
100302493	34.4874945891219	88.5365564990003
100568537	9.43101638646738	0.134000123642093
100568670	13.4779913388656	49.0877528597972
100568675	29.5384735517576	61.3464685811114
100568923	26.6629040517003	0.150538470831281
100568937	38.7372578876092	8.97800828402021
100569038	45.5416078264843	114.045271896391
100569063	20.4466285782374	0.0958857912609481
100569225	4.23188176836558	84.996315340814
100569251	49.3853387496669	0.139671837164756
100569263	20.4038900426208	2.09988855024267
100569623	19.3988740452081	0.212346006983637
100569674	4.92219262221225	16.2331177036862
100569694	117.293724120035	40.7440529320153
100569768	42.5119323795521	2.13843359070966
100570047	36.6394070328016	0.641996999557116
100570083	2.68657039267737	9.75534192970106
100570172	1033.64373064212	3928.33693156727
100570391	24.0951198357764	3.98258381239518
100570518	9.53085343651998	32.5823232461837
100570619	29.4395328639721	0.526348410035582
100570783	10.4327554458052	2729.67742021268
100570846	39.9496487644069	0.216342613355791
100570877	20.4342927540575	3951.19565633157
100570996	30.4971269155342	60.5355575990392
100571000	40.651833881829	16.3982445862912
100571051	9.54578460043507	0.359122639717805
100571073	2.60113970236629	540.467648239769
100571139	33.5820647294109	1.59401574377101
100571168	11.6479607551018	1224.14726465745
100571243	5.98213551836954	28.7722394970962
100571263	211.968496947327	5371.54051188315
100571349	12.6256870466676	634.518401147116
100571442	248.056739248637	2425.84078378107
100571625	366.529115082938	97.948134821319
100571993	32.6372021565594	0.580473735387322
100571995	49.3792952196795	15.0898293956827
100572394	242.542462955179	19.3047038354334
100572399	1603.70267034352	3318.12644040977
100572425	33.7542531963418	5.73063023444602
100572479	177.108370148692	678.243449484774
100572500	22.714497925384	55.9924106893049
100572725	18.4757864912025	1.30374366425371
100572761	9.49621265947503	26.7929352949594
100572792	46.961820138733	13.7723283571087
100572968	30.1899850258048	2.84620489945152
100572986	95.5319516500333	41.6548024252094
100573101	13.4190900868855	1.70790121745979
100573233	27.5325014593813	0.376797914581914
100573471	5.28485017346158	0.334422606546919
100573472	19.8146747886238	4.23505723425466
100573511	13.2077804105075	2.05799259658693
100573770	28.2140172851574	1.15018313024103
100573825	3498.03268050913	23.3948129617165
100574032	34.5630084615999	76.0644871378392
100574121	22.0673612323531	891.231300545438
100574209	2.24069121315777	134.701920899812
100574272	223.401849395031	497.670752887224
100574390	60.7422771830616	4929.33317641474
100574486	643.6675485917	206.321375873609
100574487	11.4784238242035	783.755085251373
100574511	70.9156206448748	30.9879550972571
100574541	14.0750929770158	0.752663531933386
100574673	13.3595995036593	0.129344310442802
100574802	147.876715288176	65.3065041893905
100574879	9.4113131563997	0.648835021338891
100574951	28.3920212579067	5.24944899725125
100575172	26.6849039052768	91.2798944157586
100575173	6.29328828221223	18.2164388551999
100575323	7.73433696005653	0.269933940183493
100575359	279.99851963512	1.64345211491414
100575398	109.134024515063	32.4059532726638
100575432	9.70208073137651	55.6187012916257
100575509	39.3260308970677	8.61678861738901
100575560	28.95106604508	62.8654501392069
100575565	19.3446341402621	2.42570821748858
100575566	41.7435913680952	4008.09125971693
100575643	105.405530602729	212.092039617753
100575663	12.09072474718	2206.02798692875
100575796	3.57597936587613	28.3041148890905
100575855	101.379512288492	3536.58912953037
100576032	39.0776547574716	3355.04891491715
103307785	7.47802400835686	735.012109173084
103308397	19.5857968046724	2809.66721189297
103308509	162.025799316318	3.36072016475911
103308647	4.12916977852748	13.8989181092816
103309625	45.6704737093711	11.8758436739062
103310182	3.07157313985835	8.61541631513098
103310324	72.2227558727105	149.069413595929
103310560	1.96474079995721	7.11753423679477
107882971	22.3423439268372	4.29868361333776
107883010	28.6974452411096	1.71996266673564
107883720	239.646835128368	93.4973850749427
107883727	14.250844510742	1.20069513236104
107884272	20.4525411497044	0.19313571646858
107885159	4.44285296565084	37.0338978168689
Novel00021	0.846776248005115	262.388882629448
Novel00121	31.6388627258977	1068.64706261865
Novel00134	33.0372767509264	148.842965242054
Novel00156	59.6952705860768	12.7399395995092
Novel00166	0.941090309526265	684.80687481007
Novel00228	30.4070443850597	2.31136337098017
Novel00231	18.5649408723332	2.64182775320994
Novel00269	14.9219055908404	0.884380919954124
Novel00320	280.719125736116	73.5407382111395
Novel00334	2.45411395633369	143.03908594184
Novel00337	0.227093367124947	205.121031801237
Novel00347	28.3574542001111	0.29026829902003
Novel00375	159.632443753393	327.634405212743
Novel00466	0.145446832382579	47.9000861097196
Novel00488	434.370703166836	154.182294852765
